# Supplementary material for: Multiple Introductions of Influenza A(H5N8) Virus into Poultry, Egypt, 2017
Source: Emerg Infect Dis. 2018 May;24(5):943–6. doi: 10.3201/eid2405.171935 (PMC5938773; doi:10.3201/eid2405.171935)
Supplement: Technical Appendix 2 — Laboratories that submitted sequences to the GISAID database. [file 17-1935-Techapp-s2.xlsx]

## Sheet: Acknowledge Table
Article DOI: https://doi.org/10.3201/eid2405.171935
Multiple Introductions of Influenza A(H5N8) Virus into Poultry, Egypt, 2017
We acknowledge the authors, originating and submitting laboratories of the sequences from GISAID’s EpiFlu™ Database on which this research is based. The list is detailed below.
All submitters of data may be contacted directly via the GISAID website www.gisaid.org
Segment ID	Segment	Country	Collection date	Isolate name	Originating Lab	Submitting Lab	Authors
EPI954635	PA	Hungary	2017-Jan-02	A/Harris Hawk/Hungary/120/2017	Central Agricultural Office Veterinary Diagnostic Directorate	Central Agricultural Office Veterinary Diagnostic Directorate	Adam, Dan
EPI954632	NP	Hungary	2017-Jan-02	A/Harris Hawk/Hungary/120/2017	Central Agricultural Office Veterinary Diagnostic Directorate	Central Agricultural Office Veterinary Diagnostic Directorate	Adam, Dan
EPI954633	NS	Hungary	2017-Jan-02	A/Harris Hawk/Hungary/120/2017	Central Agricultural Office Veterinary Diagnostic Directorate	Central Agricultural Office Veterinary Diagnostic Directorate	Adam, Dan
EPI954634	MP	Hungary	2017-Jan-02	A/Harris Hawk/Hungary/120/2017	Central Agricultural Office Veterinary Diagnostic Directorate	Central Agricultural Office Veterinary Diagnostic Directorate	Adam, Dan
EPI954636	PB2	Hungary	2017-Jan-02	A/Harris Hawk/Hungary/120/2017	Central Agricultural Office Veterinary Diagnostic Directorate	Central Agricultural Office Veterinary Diagnostic Directorate	Adam, Dan
EPI954637	PB1	Hungary	2017-Jan-02	A/Harris Hawk/Hungary/120/2017	Central Agricultural Office Veterinary Diagnostic Directorate	Central Agricultural Office Veterinary Diagnostic Directorate	Adam, Dan
EPI954638	NA	Hungary	2017-Jan-02	A/Harris Hawk/Hungary/120/2017	Central Agricultural Office Veterinary Diagnostic Directorate	Central Agricultural Office Veterinary Diagnostic Directorate	Adam, Dan
EPI954639	HA	Hungary	2017-Jan-02	A/Harris Hawk/Hungary/120/2017	Central Agricultural Office Veterinary Diagnostic Directorate	Central Agricultural Office Veterinary Diagnostic Directorate	Adam, Dan
EPI954795	PA	Hungary	2017-Jan-24	A/Harris_hawk/Hungary/2762b/2017	Central Agricultural Office Veterinary Diagnostic Directorate	Central Agricultural Office Veterinary Diagnostic Directorate	Adam, Dan
EPI954796	PB2	Hungary	2017-Jan-24	A/Harris_hawk/Hungary/2762b/2017	Central Agricultural Office Veterinary Diagnostic Directorate	Central Agricultural Office Veterinary Diagnostic Directorate	Adam, Dan
EPI954797	PB1	Hungary	2017-Jan-24	A/Harris_hawk/Hungary/2762b/2017	Central Agricultural Office Veterinary Diagnostic Directorate	Central Agricultural Office Veterinary Diagnostic Directorate	Adam, Dan
EPI954792	NP	Hungary	2017-Jan-24	A/Harris_hawk/Hungary/2762b/2017	Central Agricultural Office Veterinary Diagnostic Directorate	Central Agricultural Office Veterinary Diagnostic Directorate	Adam, Dan
EPI954793	NS	Hungary	2017-Jan-24	A/Harris_hawk/Hungary/2762b/2017	Central Agricultural Office Veterinary Diagnostic Directorate	Central Agricultural Office Veterinary Diagnostic Directorate	Adam, Dan
EPI954794	MP	Hungary	2017-Jan-24	A/Harris_hawk/Hungary/2762b/2017	Central Agricultural Office Veterinary Diagnostic Directorate	Central Agricultural Office Veterinary Diagnostic Directorate	Adam, Dan
EPI954798	NA	Hungary	2017-Jan-24	A/Harris_hawk/Hungary/2762b/2017	Central Agricultural Office Veterinary Diagnostic Directorate	Central Agricultural Office Veterinary Diagnostic Directorate	Adam, Dan
EPI954799	HA	Hungary	2017-Jan-24	A/Harris_hawk/Hungary/2762b/2017	Central Agricultural Office Veterinary Diagnostic Directorate	Central Agricultural Office Veterinary Diagnostic Directorate	Adam, Dan
EPI954790	NA	Hungary	2017-Jan-24	A/Harris_hawk/Hungary/2762a/2017	Central Agricultural Office Veterinary Diagnostic Directorate	Central Agricultural Office Veterinary Diagnostic Directorate	Adam, Dan
EPI954791	HA	Hungary	2017-Jan-24	A/Harris_hawk/Hungary/2762a/2017	Central Agricultural Office Veterinary Diagnostic Directorate	Central Agricultural Office Veterinary Diagnostic Directorate	Adam, Dan
EPI954787	PA	Hungary	2017-Jan-24	A/Harris_hawk/Hungary/2762a/2017	Central Agricultural Office Veterinary Diagnostic Directorate	Central Agricultural Office Veterinary Diagnostic Directorate	Adam, Dan
EPI954788	PB2	Hungary	2017-Jan-24	A/Harris_hawk/Hungary/2762a/2017	Central Agricultural Office Veterinary Diagnostic Directorate	Central Agricultural Office Veterinary Diagnostic Directorate	Adam, Dan
EPI954789	PB1	Hungary	2017-Jan-24	A/Harris_hawk/Hungary/2762a/2017	Central Agricultural Office Veterinary Diagnostic Directorate	Central Agricultural Office Veterinary Diagnostic Directorate	Adam, Dan
EPI954784	NP	Hungary	2017-Jan-24	A/Harris_hawk/Hungary/2762a/2017	Central Agricultural Office Veterinary Diagnostic Directorate	Central Agricultural Office Veterinary Diagnostic Directorate	Adam, Dan
EPI954785	NS	Hungary	2017-Jan-24	A/Harris_hawk/Hungary/2762a/2017	Central Agricultural Office Veterinary Diagnostic Directorate	Central Agricultural Office Veterinary Diagnostic Directorate	Adam, Dan
EPI954786	MP	Hungary	2017-Jan-24	A/Harris_hawk/Hungary/2762a/2017	Central Agricultural Office Veterinary Diagnostic Directorate	Central Agricultural Office Veterinary Diagnostic Directorate	Adam, Dan
EPI1019743	NP	Netherlands	2016-Dec-07	A/P_falcon/NL-Vrouwenpolder (Zeeland)/16015510-001/2016	Wageningen Bioveterinary Reseach	Central Veterinary Institute	Beerens, Nancy; Heutink, Rene; Harders, Frank; Verschuren-Pritz, Sylvia; Bossers, Alex; Koch, Guus; Bergervoet, Saskia
EPI1019744	NS	Netherlands	2016-Dec-07	A/P_falcon/NL-Vrouwenpolder (Zeeland)/16015510-001/2016	Wageningen Bioveterinary Reseach	Central Veterinary Institute	Beerens, Nancy; Heutink, Rene; Harders, Frank; Verschuren-Pritz, Sylvia; Bossers, Alex; Koch, Guus; Bergervoet, Saskia
EPI1019745	MP	Netherlands	2016-Dec-07	A/P_falcon/NL-Vrouwenpolder (Zeeland)/16015510-001/2016	Wageningen Bioveterinary Reseach	Central Veterinary Institute	Beerens, Nancy; Heutink, Rene; Harders, Frank; Verschuren-Pritz, Sylvia; Bossers, Alex; Koch, Guus; Bergervoet, Saskia
EPI1019746	PA	Netherlands	2016-Dec-07	A/P_falcon/NL-Vrouwenpolder (Zeeland)/16015510-001/2016	Wageningen Bioveterinary Reseach	Central Veterinary Institute	Beerens, Nancy; Heutink, Rene; Harders, Frank; Verschuren-Pritz, Sylvia; Bossers, Alex; Koch, Guus; Bergervoet, Saskia
EPI1019747	PB2	Netherlands	2016-Dec-07	A/P_falcon/NL-Vrouwenpolder (Zeeland)/16015510-001/2016	Wageningen Bioveterinary Reseach	Central Veterinary Institute	Beerens, Nancy; Heutink, Rene; Harders, Frank; Verschuren-Pritz, Sylvia; Bossers, Alex; Koch, Guus; Bergervoet, Saskia
EPI1019748	PB1	Netherlands	2016-Dec-07	A/P_falcon/NL-Vrouwenpolder (Zeeland)/16015510-001/2016	Wageningen Bioveterinary Reseach	Central Veterinary Institute	Beerens, Nancy; Heutink, Rene; Harders, Frank; Verschuren-Pritz, Sylvia; Bossers, Alex; Koch, Guus; Bergervoet, Saskia
EPI1019749	NA	Netherlands	2016-Dec-07	A/P_falcon/NL-Vrouwenpolder (Zeeland)/16015510-001/2016	Wageningen Bioveterinary Reseach	Central Veterinary Institute	Beerens, Nancy; Heutink, Rene; Harders, Frank; Verschuren-Pritz, Sylvia; Bossers, Alex; Koch, Guus; Bergervoet, Saskia
EPI1019750	HA	Netherlands	2016-Dec-07	A/P_falcon/NL-Vrouwenpolder (Zeeland)/16015510-001/2016	Wageningen Bioveterinary Reseach	Central Veterinary Institute	Beerens, Nancy; Heutink, Rene; Harders, Frank; Verschuren-Pritz, Sylvia; Bossers, Alex; Koch, Guus; Bergervoet, Saskia
EPI954755	PA	Hungary	2017-Feb-07	A/Peregrine_falcon/Hungary/4882/2017	Central Agricultural Office Veterinary Diagnostic Directorate	Central Agricultural Office Veterinary Diagnostic Directorate	Adam, Dan
EPI954756	PB2	Hungary	2017-Feb-07	A/Peregrine_falcon/Hungary/4882/2017	Central Agricultural Office Veterinary Diagnostic Directorate	Central Agricultural Office Veterinary Diagnostic Directorate	Adam, Dan
EPI954757	PB1	Hungary	2017-Feb-07	A/Peregrine_falcon/Hungary/4882/2017	Central Agricultural Office Veterinary Diagnostic Directorate	Central Agricultural Office Veterinary Diagnostic Directorate	Adam, Dan
EPI954752	NP	Hungary	2017-Feb-07	A/Peregrine_falcon/Hungary/4882/2017	Central Agricultural Office Veterinary Diagnostic Directorate	Central Agricultural Office Veterinary Diagnostic Directorate	Adam, Dan
EPI954753	NS	Hungary	2017-Feb-07	A/Peregrine_falcon/Hungary/4882/2017	Central Agricultural Office Veterinary Diagnostic Directorate	Central Agricultural Office Veterinary Diagnostic Directorate	Adam, Dan
EPI954754	MP	Hungary	2017-Feb-07	A/Peregrine_falcon/Hungary/4882/2017	Central Agricultural Office Veterinary Diagnostic Directorate	Central Agricultural Office Veterinary Diagnostic Directorate	Adam, Dan
EPI954758	NA	Hungary	2017-Feb-07	A/Peregrine_falcon/Hungary/4882/2017	Central Agricultural Office Veterinary Diagnostic Directorate	Central Agricultural Office Veterinary Diagnostic Directorate	Adam, Dan
EPI954759	HA	Hungary	2017-Feb-07	A/Peregrine_falcon/Hungary/4882/2017	Central Agricultural Office Veterinary Diagnostic Directorate	Central Agricultural Office Veterinary Diagnostic Directorate	Adam, Dan
EPI1081973	NS	Italy	2017-Aug-05	A/goose/Italy/17VIR6358-3/2017	Istituto Zooprofilattico Sperimentale Delle Venezie	Istituto Zooprofilattico Sperimentale Delle Venezie	Bianca,Zecchin; Alice,Fusaro; Gianpiero,Zamperin; Alessia,Schivo; Annalisa,Salviato; Sabrina,Marciano; Silvia,Ormelli; Calogero,Terregino; Isabella,Monne
EPI1081966	PB2	Italy	2017-Aug-05	A/goose/Italy/17VIR6358-3/2017	Istituto Zooprofilattico Sperimentale Delle Venezie	Istituto Zooprofilattico Sperimentale Delle Venezie	Bianca,Zecchin; Alice,Fusaro; Gianpiero,Zamperin; Alessia,Schivo; Annalisa,Salviato; Sabrina,Marciano; Silvia,Ormelli; Calogero,Terregino; Isabella,Monne
EPI1081967	PB1	Italy	2017-Aug-05	A/goose/Italy/17VIR6358-3/2017	Istituto Zooprofilattico Sperimentale Delle Venezie	Istituto Zooprofilattico Sperimentale Delle Venezie	Bianca,Zecchin; Alice,Fusaro; Gianpiero,Zamperin; Alessia,Schivo; Annalisa,Salviato; Sabrina,Marciano; Silvia,Ormelli; Calogero,Terregino; Isabella,Monne
EPI1081968	PA	Italy	2017-Aug-05	A/goose/Italy/17VIR6358-3/2017	Istituto Zooprofilattico Sperimentale Delle Venezie	Istituto Zooprofilattico Sperimentale Delle Venezie	Bianca,Zecchin; Alice,Fusaro; Gianpiero,Zamperin; Alessia,Schivo; Annalisa,Salviato; Sabrina,Marciano; Silvia,Ormelli; Calogero,Terregino; Isabella,Monne
EPI1081969	HA	Italy	2017-Aug-05	A/goose/Italy/17VIR6358-3/2017	Istituto Zooprofilattico Sperimentale Delle Venezie	Istituto Zooprofilattico Sperimentale Delle Venezie	Bianca,Zecchin; Alice,Fusaro; Gianpiero,Zamperin; Alessia,Schivo; Annalisa,Salviato; Sabrina,Marciano; Silvia,Ormelli; Calogero,Terregino; Isabella,Monne
EPI1081971	NA	Italy	2017-Aug-05	A/goose/Italy/17VIR6358-3/2017	Istituto Zooprofilattico Sperimentale Delle Venezie	Istituto Zooprofilattico Sperimentale Delle Venezie	Bianca,Zecchin; Alice,Fusaro; Gianpiero,Zamperin; Alessia,Schivo; Annalisa,Salviato; Sabrina,Marciano; Silvia,Ormelli; Calogero,Terregino; Isabella,Monne
EPI1081972	MP	Italy	2017-Aug-05	A/goose/Italy/17VIR6358-3/2017	Istituto Zooprofilattico Sperimentale Delle Venezie	Istituto Zooprofilattico Sperimentale Delle Venezie	Bianca,Zecchin; Alice,Fusaro; Gianpiero,Zamperin; Alessia,Schivo; Annalisa,Salviato; Sabrina,Marciano; Silvia,Ormelli; Calogero,Terregino; Isabella,Monne
EPI1081970	NP	Italy	2017-Aug-05	A/goose/Italy/17VIR6358-3/2017	Istituto Zooprofilattico Sperimentale Delle Venezie	Istituto Zooprofilattico Sperimentale Delle Venezie	Bianca,Zecchin; Alice,Fusaro; Gianpiero,Zamperin; Alessia,Schivo; Annalisa,Salviato; Sabrina,Marciano; Silvia,Ormelli; Calogero,Terregino; Isabella,Monne
EPI1032544	PA	Hungary	2016-Dec-14	A/Goose/Hungary/64909/2016	National Food Chain Safety Office Veterinary Diagnostic Directorate Laboratory for Molecular Biology	Central Agricultural Office Veterinary Diagnostic Directorate	Adam, Dan
EPI1032545	PB2	Hungary	2016-Dec-14	A/Goose/Hungary/64909/2016	National Food Chain Safety Office Veterinary Diagnostic Directorate Laboratory for Molecular Biology	Central Agricultural Office Veterinary Diagnostic Directorate	Adam, Dan
EPI1032546	PB1	Hungary	2016-Dec-14	A/Goose/Hungary/64909/2016	National Food Chain Safety Office Veterinary Diagnostic Directorate Laboratory for Molecular Biology	Central Agricultural Office Veterinary Diagnostic Directorate	Adam, Dan
EPI1032547	NA	Hungary	2016-Dec-14	A/Goose/Hungary/64909/2016	National Food Chain Safety Office Veterinary Diagnostic Directorate Laboratory for Molecular Biology	Central Agricultural Office Veterinary Diagnostic Directorate	Adam, Dan
EPI1032548	HA	Hungary	2016-Dec-14	A/Goose/Hungary/64909/2016	National Food Chain Safety Office Veterinary Diagnostic Directorate Laboratory for Molecular Biology	Central Agricultural Office Veterinary Diagnostic Directorate	Adam, Dan
EPI1032541	NP	Hungary	2016-Dec-14	A/Goose/Hungary/64909/2016	National Food Chain Safety Office Veterinary Diagnostic Directorate Laboratory for Molecular Biology	Central Agricultural Office Veterinary Diagnostic Directorate	Adam, Dan
EPI1032542	NS	Hungary	2016-Dec-14	A/Goose/Hungary/64909/2016	National Food Chain Safety Office Veterinary Diagnostic Directorate Laboratory for Molecular Biology	Central Agricultural Office Veterinary Diagnostic Directorate	Adam, Dan
EPI1032543	MP	Hungary	2016-Dec-14	A/Goose/Hungary/64909/2016	National Food Chain Safety Office Veterinary Diagnostic Directorate Laboratory for Molecular Biology	Central Agricultural Office Veterinary Diagnostic Directorate	Adam, Dan
EPI1032539	NA	Hungary	2016-Dec-11	A/Goose/Hungary/63743/2016	National Food Chain Safety Office Veterinary Diagnostic Directorate Laboratory for Molecular Biology	Central Agricultural Office Veterinary Diagnostic Directorate	Adam, Dan
EPI1032540	HA	Hungary	2016-Dec-11	A/Goose/Hungary/63743/2016	National Food Chain Safety Office Veterinary Diagnostic Directorate Laboratory for Molecular Biology	Central Agricultural Office Veterinary Diagnostic Directorate	Adam, Dan
EPI1032533	NP	Hungary	2016-Dec-11	A/Goose/Hungary/63743/2016	National Food Chain Safety Office Veterinary Diagnostic Directorate Laboratory for Molecular Biology	Central Agricultural Office Veterinary Diagnostic Directorate	Adam, Dan
EPI1032534	NS	Hungary	2016-Dec-11	A/Goose/Hungary/63743/2016	National Food Chain Safety Office Veterinary Diagnostic Directorate Laboratory for Molecular Biology	Central Agricultural Office Veterinary Diagnostic Directorate	Adam, Dan
EPI1032535	MP	Hungary	2016-Dec-11	A/Goose/Hungary/63743/2016	National Food Chain Safety Office Veterinary Diagnostic Directorate Laboratory for Molecular Biology	Central Agricultural Office Veterinary Diagnostic Directorate	Adam, Dan
EPI1032536	PA	Hungary	2016-Dec-11	A/Goose/Hungary/63743/2016	National Food Chain Safety Office Veterinary Diagnostic Directorate Laboratory for Molecular Biology	Central Agricultural Office Veterinary Diagnostic Directorate	Adam, Dan
EPI1032537	PB2	Hungary	2016-Dec-11	A/Goose/Hungary/63743/2016	National Food Chain Safety Office Veterinary Diagnostic Directorate Laboratory for Molecular Biology	Central Agricultural Office Veterinary Diagnostic Directorate	Adam, Dan
EPI1032538	PB1	Hungary	2016-Dec-11	A/Goose/Hungary/63743/2016	National Food Chain Safety Office Veterinary Diagnostic Directorate Laboratory for Molecular Biology	Central Agricultural Office Veterinary Diagnostic Directorate	Adam, Dan
EPI1032509	NP	Hungary	2016-Nov-27	A/Goose/Hungary/59763/2016	National Food Chain Safety Office Veterinary Diagnostic Directorate Laboratory for Molecular Biology	Central Agricultural Office Veterinary Diagnostic Directorate	Adam, Dan
EPI1032510	NS	Hungary	2016-Nov-27	A/Goose/Hungary/59763/2016	National Food Chain Safety Office Veterinary Diagnostic Directorate Laboratory for Molecular Biology	Central Agricultural Office Veterinary Diagnostic Directorate	Adam, Dan
EPI1032511	MP	Hungary	2016-Nov-27	A/Goose/Hungary/59763/2016	National Food Chain Safety Office Veterinary Diagnostic Directorate Laboratory for Molecular Biology	Central Agricultural Office Veterinary Diagnostic Directorate	Adam, Dan
EPI1032512	PA	Hungary	2016-Nov-27	A/Goose/Hungary/59763/2016	National Food Chain Safety Office Veterinary Diagnostic Directorate Laboratory for Molecular Biology	Central Agricultural Office Veterinary Diagnostic Directorate	Adam, Dan
EPI1032513	PB2	Hungary	2016-Nov-27	A/Goose/Hungary/59763/2016	National Food Chain Safety Office Veterinary Diagnostic Directorate Laboratory for Molecular Biology	Central Agricultural Office Veterinary Diagnostic Directorate	Adam, Dan
EPI1032514	PB1	Hungary	2016-Nov-27	A/Goose/Hungary/59763/2016	National Food Chain Safety Office Veterinary Diagnostic Directorate Laboratory for Molecular Biology	Central Agricultural Office Veterinary Diagnostic Directorate	Adam, Dan
EPI1032515	NA	Hungary	2016-Nov-27	A/Goose/Hungary/59763/2016	National Food Chain Safety Office Veterinary Diagnostic Directorate Laboratory for Molecular Biology	Central Agricultural Office Veterinary Diagnostic Directorate	Adam, Dan
EPI1032516	HA	Hungary	2016-Nov-27	A/Goose/Hungary/59763/2016	National Food Chain Safety Office Veterinary Diagnostic Directorate Laboratory for Molecular Biology	Central Agricultural Office Veterinary Diagnostic Directorate	Adam, Dan
EPI1032504	PA	Hungary	2017-Apr-20	A/Goose/Hungary/17985/2017	National Food Chain Safety Office Veterinary Diagnostic Directorate Laboratory for Molecular Biology	Central Agricultural Office Veterinary Diagnostic Directorate	Adam, Dan
EPI1032505	PB2	Hungary	2017-Apr-20	A/Goose/Hungary/17985/2017	National Food Chain Safety Office Veterinary Diagnostic Directorate Laboratory for Molecular Biology	Central Agricultural Office Veterinary Diagnostic Directorate	Adam, Dan
EPI1032506	PB1	Hungary	2017-Apr-20	A/Goose/Hungary/17985/2017	National Food Chain Safety Office Veterinary Diagnostic Directorate Laboratory for Molecular Biology	Central Agricultural Office Veterinary Diagnostic Directorate	Adam, Dan
EPI1032507	NA	Hungary	2017-Apr-20	A/Goose/Hungary/17985/2017	National Food Chain Safety Office Veterinary Diagnostic Directorate Laboratory for Molecular Biology	Central Agricultural Office Veterinary Diagnostic Directorate	Adam, Dan
EPI1032508	HA	Hungary	2017-Apr-20	A/Goose/Hungary/17985/2017	National Food Chain Safety Office Veterinary Diagnostic Directorate Laboratory for Molecular Biology	Central Agricultural Office Veterinary Diagnostic Directorate	Adam, Dan
EPI1032501	NP	Hungary	2017-Apr-20	A/Goose/Hungary/17985/2017	National Food Chain Safety Office Veterinary Diagnostic Directorate Laboratory for Molecular Biology	Central Agricultural Office Veterinary Diagnostic Directorate	Adam, Dan
EPI1032502	NS	Hungary	2017-Apr-20	A/Goose/Hungary/17985/2017	National Food Chain Safety Office Veterinary Diagnostic Directorate Laboratory for Molecular Biology	Central Agricultural Office Veterinary Diagnostic Directorate	Adam, Dan
EPI1032503	MP	Hungary	2017-Apr-20	A/Goose/Hungary/17985/2017	National Food Chain Safety Office Veterinary Diagnostic Directorate Laboratory for Molecular Biology	Central Agricultural Office Veterinary Diagnostic Directorate	Adam, Dan
EPI1032493	NP	Hungary	2017-Apr-19	A/Goose/Hungary/17580/2017	National Food Chain Safety Office Veterinary Diagnostic Directorate Laboratory for Molecular Biology	Central Agricultural Office Veterinary Diagnostic Directorate	Adam, Dan
EPI1032494	NS	Hungary	2017-Apr-19	A/Goose/Hungary/17580/2017	National Food Chain Safety Office Veterinary Diagnostic Directorate Laboratory for Molecular Biology	Central Agricultural Office Veterinary Diagnostic Directorate	Adam, Dan
EPI1032495	MP	Hungary	2017-Apr-19	A/Goose/Hungary/17580/2017	National Food Chain Safety Office Veterinary Diagnostic Directorate Laboratory for Molecular Biology	Central Agricultural Office Veterinary Diagnostic Directorate	Adam, Dan
EPI1032496	PA	Hungary	2017-Apr-19	A/Goose/Hungary/17580/2017	National Food Chain Safety Office Veterinary Diagnostic Directorate Laboratory for Molecular Biology	Central Agricultural Office Veterinary Diagnostic Directorate	Adam, Dan
EPI1032497	PB2	Hungary	2017-Apr-19	A/Goose/Hungary/17580/2017	National Food Chain Safety Office Veterinary Diagnostic Directorate Laboratory for Molecular Biology	Central Agricultural Office Veterinary Diagnostic Directorate	Adam, Dan
EPI1032498	PB1	Hungary	2017-Apr-19	A/Goose/Hungary/17580/2017	National Food Chain Safety Office Veterinary Diagnostic Directorate Laboratory for Molecular Biology	Central Agricultural Office Veterinary Diagnostic Directorate	Adam, Dan
EPI1032499	NA	Hungary	2017-Apr-19	A/Goose/Hungary/17580/2017	National Food Chain Safety Office Veterinary Diagnostic Directorate Laboratory for Molecular Biology	Central Agricultural Office Veterinary Diagnostic Directorate	Adam, Dan
EPI1032500	HA	Hungary	2017-Apr-19	A/Goose/Hungary/17580/2017	National Food Chain Safety Office Veterinary Diagnostic Directorate Laboratory for Molecular Biology	Central Agricultural Office Veterinary Diagnostic Directorate	Adam, Dan
EPI1032485	NP	Hungary	2017-Apr-18	A/Goose/Hungary/17051/2017	National Food Chain Safety Office Veterinary Diagnostic Directorate Laboratory for Molecular Biology	Central Agricultural Office Veterinary Diagnostic Directorate	Adam, Dan
EPI1032486	NS	Hungary	2017-Apr-18	A/Goose/Hungary/17051/2017	National Food Chain Safety Office Veterinary Diagnostic Directorate Laboratory for Molecular Biology	Central Agricultural Office Veterinary Diagnostic Directorate	Adam, Dan
EPI1032487	MP	Hungary	2017-Apr-18	A/Goose/Hungary/17051/2017	National Food Chain Safety Office Veterinary Diagnostic Directorate Laboratory for Molecular Biology	Central Agricultural Office Veterinary Diagnostic Directorate	Adam, Dan
EPI1032488	PA	Hungary	2017-Apr-18	A/Goose/Hungary/17051/2017	National Food Chain Safety Office Veterinary Diagnostic Directorate Laboratory for Molecular Biology	Central Agricultural Office Veterinary Diagnostic Directorate	Adam, Dan
EPI1032489	PB2	Hungary	2017-Apr-18	A/Goose/Hungary/17051/2017	National Food Chain Safety Office Veterinary Diagnostic Directorate Laboratory for Molecular Biology	Central Agricultural Office Veterinary Diagnostic Directorate	Adam, Dan
EPI1032490	PB1	Hungary	2017-Apr-18	A/Goose/Hungary/17051/2017	National Food Chain Safety Office Veterinary Diagnostic Directorate Laboratory for Molecular Biology	Central Agricultural Office Veterinary Diagnostic Directorate	Adam, Dan
EPI1032491	NA	Hungary	2017-Apr-18	A/Goose/Hungary/17051/2017	National Food Chain Safety Office Veterinary Diagnostic Directorate Laboratory for Molecular Biology	Central Agricultural Office Veterinary Diagnostic Directorate	Adam, Dan
EPI1032492	HA	Hungary	2017-Apr-18	A/Goose/Hungary/17051/2017	National Food Chain Safety Office Veterinary Diagnostic Directorate Laboratory for Molecular Biology	Central Agricultural Office Veterinary Diagnostic Directorate	Adam, Dan
EPI1032477	NP	Hungary	2017-Apr-07	A/Goose/Hungary/15729/2017	National Food Chain Safety Office Veterinary Diagnostic Directorate Laboratory for Molecular Biology	Central Agricultural Office Veterinary Diagnostic Directorate	Adam, Dan
EPI1032478	NS	Hungary	2017-Apr-07	A/Goose/Hungary/15729/2017	National Food Chain Safety Office Veterinary Diagnostic Directorate Laboratory for Molecular Biology	Central Agricultural Office Veterinary Diagnostic Directorate	Adam, Dan
EPI1032479	MP	Hungary	2017-Apr-07	A/Goose/Hungary/15729/2017	National Food Chain Safety Office Veterinary Diagnostic Directorate Laboratory for Molecular Biology	Central Agricultural Office Veterinary Diagnostic Directorate	Adam, Dan
EPI1032480	PA	Hungary	2017-Apr-07	A/Goose/Hungary/15729/2017	National Food Chain Safety Office Veterinary Diagnostic Directorate Laboratory for Molecular Biology	Central Agricultural Office Veterinary Diagnostic Directorate	Adam, Dan
EPI1032481	PB2	Hungary	2017-Apr-07	A/Goose/Hungary/15729/2017	National Food Chain Safety Office Veterinary Diagnostic Directorate Laboratory for Molecular Biology	Central Agricultural Office Veterinary Diagnostic Directorate	Adam, Dan
EPI1032482	PB1	Hungary	2017-Apr-07	A/Goose/Hungary/15729/2017	National Food Chain Safety Office Veterinary Diagnostic Directorate Laboratory for Molecular Biology	Central Agricultural Office Veterinary Diagnostic Directorate	Adam, Dan
EPI1032483	NA	Hungary	2017-Apr-07	A/Goose/Hungary/15729/2017	National Food Chain Safety Office Veterinary Diagnostic Directorate Laboratory for Molecular Biology	Central Agricultural Office Veterinary Diagnostic Directorate	Adam, Dan
EPI1032484	HA	Hungary	2017-Apr-07	A/Goose/Hungary/15729/2017	National Food Chain Safety Office Veterinary Diagnostic Directorate Laboratory for Molecular Biology	Central Agricultural Office Veterinary Diagnostic Directorate	Adam, Dan
EPI1032469	NP	Hungary	2017-Apr-18	A/Goose/Hungary/17261/2017	National Food Chain Safety Office Veterinary Diagnostic Directorate Laboratory for Molecular Biology	Central Agricultural Office Veterinary Diagnostic Directorate	Adam, Dan
EPI1032470	NS	Hungary	2017-Apr-18	A/Goose/Hungary/17261/2017	National Food Chain Safety Office Veterinary Diagnostic Directorate Laboratory for Molecular Biology	Central Agricultural Office Veterinary Diagnostic Directorate	Adam, Dan
EPI1032471	MP	Hungary	2017-Apr-18	A/Goose/Hungary/17261/2017	National Food Chain Safety Office Veterinary Diagnostic Directorate Laboratory for Molecular Biology	Central Agricultural Office Veterinary Diagnostic Directorate	Adam, Dan
EPI1032472	PA	Hungary	2017-Apr-18	A/Goose/Hungary/17261/2017	National Food Chain Safety Office Veterinary Diagnostic Directorate Laboratory for Molecular Biology	Central Agricultural Office Veterinary Diagnostic Directorate	Adam, Dan
EPI1032473	PB2	Hungary	2017-Apr-18	A/Goose/Hungary/17261/2017	National Food Chain Safety Office Veterinary Diagnostic Directorate Laboratory for Molecular Biology	Central Agricultural Office Veterinary Diagnostic Directorate	Adam, Dan
EPI1032474	PB1	Hungary	2017-Apr-18	A/Goose/Hungary/17261/2017	National Food Chain Safety Office Veterinary Diagnostic Directorate Laboratory for Molecular Biology	Central Agricultural Office Veterinary Diagnostic Directorate	Adam, Dan
EPI1032475	NA	Hungary	2017-Apr-18	A/Goose/Hungary/17261/2017	National Food Chain Safety Office Veterinary Diagnostic Directorate Laboratory for Molecular Biology	Central Agricultural Office Veterinary Diagnostic Directorate	Adam, Dan
EPI1032476	HA	Hungary	2017-Apr-18	A/Goose/Hungary/17261/2017	National Food Chain Safety Office Veterinary Diagnostic Directorate Laboratory for Molecular Biology	Central Agricultural Office Veterinary Diagnostic Directorate	Adam, Dan
EPI1019655	NP	Netherlands	2016-Nov-17	A/Go/NL-Roggebotsluis/16014462-010/2016	Wageningen Bioveterinary Reseach	Central Veterinary Institute	Beerens, Nancy; Heutink, Rene; Harders, Frank; Verschuren-Pritz, Sylvia; Bossers, Alex; Koch, Guus; Bergervoet, Saskia
EPI1019658	PA	Netherlands	2016-Nov-17	A/Go/NL-Roggebotsluis/16014462-010/2016	Wageningen Bioveterinary Reseach	Central Veterinary Institute	Beerens, Nancy; Heutink, Rene; Harders, Frank; Verschuren-Pritz, Sylvia; Bossers, Alex; Koch, Guus; Bergervoet, Saskia
EPI1019659	PB2	Netherlands	2016-Nov-17	A/Go/NL-Roggebotsluis/16014462-010/2016	Wageningen Bioveterinary Reseach	Central Veterinary Institute	Beerens, Nancy; Heutink, Rene; Harders, Frank; Verschuren-Pritz, Sylvia; Bossers, Alex; Koch, Guus; Bergervoet, Saskia
EPI1019660	PB1	Netherlands	2016-Nov-17	A/Go/NL-Roggebotsluis/16014462-010/2016	Wageningen Bioveterinary Reseach	Central Veterinary Institute	Beerens, Nancy; Heutink, Rene; Harders, Frank; Verschuren-Pritz, Sylvia; Bossers, Alex; Koch, Guus; Bergervoet, Saskia
EPI1019656	NS	Netherlands	2016-Nov-17	A/Go/NL-Roggebotsluis/16014462-010/2016	Wageningen Bioveterinary Reseach	Central Veterinary Institute	Beerens, Nancy; Heutink, Rene; Harders, Frank; Verschuren-Pritz, Sylvia; Bossers, Alex; Koch, Guus; Bergervoet, Saskia
EPI1019657	MP	Netherlands	2016-Nov-17	A/Go/NL-Roggebotsluis/16014462-010/2016	Wageningen Bioveterinary Reseach	Central Veterinary Institute	Beerens, Nancy; Heutink, Rene; Harders, Frank; Verschuren-Pritz, Sylvia; Bossers, Alex; Koch, Guus; Bergervoet, Saskia
EPI1019661	NA	Netherlands	2016-Nov-17	A/Go/NL-Roggebotsluis/16014462-010/2016	Wageningen Bioveterinary Reseach	Central Veterinary Institute	Beerens, Nancy; Heutink, Rene; Harders, Frank; Verschuren-Pritz, Sylvia; Bossers, Alex; Koch, Guus; Bergervoet, Saskia
EPI1019662	HA	Netherlands	2016-Nov-17	A/Go/NL-Roggebotsluis/16014462-010/2016	Wageningen Bioveterinary Reseach	Central Veterinary Institute	Beerens, Nancy; Heutink, Rene; Harders, Frank; Verschuren-Pritz, Sylvia; Bossers, Alex; Koch, Guus; Bergervoet, Saskia
EPI956121	NP	Hungary	2016-Nov-26	A/Goose/Hungary/59712/2016	Central Agricultural Office Veterinary Diagnostic Directorate	Central Agricultural Office Veterinary Diagnostic Directorate	Adam, Dan
EPI956122	NS	Hungary	2016-Nov-26	A/Goose/Hungary/59712/2016	Central Agricultural Office Veterinary Diagnostic Directorate	Central Agricultural Office Veterinary Diagnostic Directorate	Adam, Dan
EPI956123	MP	Hungary	2016-Nov-26	A/Goose/Hungary/59712/2016	Central Agricultural Office Veterinary Diagnostic Directorate	Central Agricultural Office Veterinary Diagnostic Directorate	Adam, Dan
EPI956126	PB1	Hungary	2016-Nov-26	A/Goose/Hungary/59712/2016	Central Agricultural Office Veterinary Diagnostic Directorate	Central Agricultural Office Veterinary Diagnostic Directorate	Adam, Dan
EPI956124	PA	Hungary	2016-Nov-26	A/Goose/Hungary/59712/2016	Central Agricultural Office Veterinary Diagnostic Directorate	Central Agricultural Office Veterinary Diagnostic Directorate	Adam, Dan
EPI956125	PB2	Hungary	2016-Nov-26	A/Goose/Hungary/59712/2016	Central Agricultural Office Veterinary Diagnostic Directorate	Central Agricultural Office Veterinary Diagnostic Directorate	Adam, Dan
EPI956127	NA	Hungary	2016-Nov-26	A/Goose/Hungary/59712/2016	Central Agricultural Office Veterinary Diagnostic Directorate	Central Agricultural Office Veterinary Diagnostic Directorate	Adam, Dan
EPI956128	HA	Hungary	2016-Nov-26	A/Goose/Hungary/59712/2016	Central Agricultural Office Veterinary Diagnostic Directorate	Central Agricultural Office Veterinary Diagnostic Directorate	Adam, Dan
EPI956136	PB2	Germany	2017-Jan-25	A/domestic goose/Germany-BY/R677/2017		Friedrich-Loeffler-Institut
EPI956137	MP	Germany	2017-Jan-25	A/domestic goose/Germany-BY/R677/2017		Friedrich-Loeffler-Institut
EPI956135	PB1	Germany	2017-Jan-25	A/domestic goose/Germany-BY/R677/2017		Friedrich-Loeffler-Institut
EPI956138	NS	Germany	2017-Jan-25	A/domestic goose/Germany-BY/R677/2017		Friedrich-Loeffler-Institut
EPI990175	PA	Germany	2017-Jan-25	A/domestic goose/Germany-BY/R677/2017		Friedrich-Loeffler-Institut
EPI922444	HA	Germany	2017-Jan-25	A/domestic goose/Germany-BY/R677/2017		Friedrich-Loeffler-Institut
EPI974897	NA	Germany	2017-Jan-25	A/domestic goose/Germany-BY/R677/2017		Friedrich-Loeffler-Institut
EPI961572	NP	Germany	2017-Jan-25	A/domestic goose/Germany-BY/R677/2017		Friedrich-Loeffler-Institut
EPI926619	PB1	Kazakhstan	2016-Aug-15	A/graylag goose/Kazakhstan/KR/2016	Research Institute of Experimental and Clinical Medicine	Research Institute of Experimental and Clinical Medicine	Sharshov, K.; Kurskaya, O.; Sobolev, I.; Leonov, S.; Yushkov, Y.; Alekseev, A.; Alikina, T.; Kabilov, M.; Shestopalov, A.
EPI926624	MP	Kazakhstan	2016-Aug-15	A/graylag goose/Kazakhstan/KR/2016	Research Institute of Experimental and Clinical Medicine	Research Institute of Experimental and Clinical Medicine	Sharshov, K.; Kurskaya, O.; Sobolev, I.; Leonov, S.; Yushkov, Y.; Alekseev, A.; Alikina, T.; Kabilov, M.; Shestopalov, A.
EPI926621	HA	Kazakhstan	2016-Aug-15	A/graylag goose/Kazakhstan/KR/2016	Research Institute of Experimental and Clinical Medicine	Research Institute of Experimental and Clinical Medicine	Sharshov, K.; Kurskaya, O.; Sobolev, I.; Leonov, S.; Yushkov, Y.; Alekseev, A.; Alikina, T.; Kabilov, M.; Shestopalov, A.
EPI926618	PB2	Kazakhstan	2016-Aug-15	A/graylag goose/Kazakhstan/KR/2016	Research Institute of Experimental and Clinical Medicine	Research Institute of Experimental and Clinical Medicine	Sharshov, K.; Kurskaya, O.; Sobolev, I.; Leonov, S.; Yushkov, Y.; Alekseev, A.; Alikina, T.; Kabilov, M.; Shestopalov, A.
EPI926622	NP	Kazakhstan	2016-Aug-15	A/graylag goose/Kazakhstan/KR/2016	Research Institute of Experimental and Clinical Medicine	Research Institute of Experimental and Clinical Medicine	Sharshov, K.; Kurskaya, O.; Sobolev, I.; Leonov, S.; Yushkov, Y.; Alekseev, A.; Alikina, T.; Kabilov, M.; Shestopalov, A.
EPI926620	PA	Kazakhstan	2016-Aug-15	A/graylag goose/Kazakhstan/KR/2016	Research Institute of Experimental and Clinical Medicine	Research Institute of Experimental and Clinical Medicine	Sharshov, K.; Kurskaya, O.; Sobolev, I.; Leonov, S.; Yushkov, Y.; Alekseev, A.; Alikina, T.; Kabilov, M.; Shestopalov, A.
EPI926623	NA	Kazakhstan	2016-Aug-15	A/graylag goose/Kazakhstan/KR/2016	Research Institute of Experimental and Clinical Medicine	Research Institute of Experimental and Clinical Medicine	Sharshov, K.; Kurskaya, O.; Sobolev, I.; Leonov, S.; Yushkov, Y.; Alekseev, A.; Alikina, T.; Kabilov, M.; Shestopalov, A.
EPI869932	NA	Poland	2016-Dec-14	A/domestic goose/Poland/72/2016		National Veterinary Research Institut Poland, PIWet-PIB	E. Swieton, K. Smietanka
EPI869926	HA	Poland	2016-Dec-14	A/domestic goose/Poland/72/2016		National Veterinary Research Institut Poland, PIWet-PIB	E. Swieton, K. Smietanka
EPI869924	HA	Poland	2016-Dec-02	A/domestic goose/Poland/33/2016		National Veterinary Research Institut Poland, PIWet-PIB	E. Swieton, K. Smietanka
EPI869925	NA	Poland	2016-Dec-02	A/domestic goose/Poland/33/2016		National Veterinary Research Institut Poland, PIWet-PIB	E. Swieton, K. Smietanka
EPI959418	PA	Poland	2016-Dec-02	A/domestic goose/Poland/33/2016		National Veterinary Research Institut Poland, PIWet-PIB	E. Swieton, K. Smietanka
EPI959417	PB1	Poland	2016-Dec-02	A/domestic goose/Poland/33/2016		National Veterinary Research Institut Poland, PIWet-PIB	E. Swieton, K. Smietanka
EPI959416	PB2	Poland	2016-Dec-02	A/domestic goose/Poland/33/2016		National Veterinary Research Institut Poland, PIWet-PIB	E. Swieton, K. Smietanka
EPI959419	NP	Poland	2016-Dec-02	A/domestic goose/Poland/33/2016		National Veterinary Research Institut Poland, PIWet-PIB	E. Swieton, K. Smietanka
EPI959420	NS	Poland	2016-Dec-02	A/domestic goose/Poland/33/2016		National Veterinary Research Institut Poland, PIWet-PIB	E. Swieton, K. Smietanka
EPI959421	MP	Poland	2016-Dec-02	A/domestic goose/Poland/33/2016		National Veterinary Research Institut Poland, PIWet-PIB	E. Swieton, K. Smietanka
EPI646031	NP	China	2014-Feb-15	A/goose/Jiangsu/WX202/2014	Beijing Institute of Microbiology and Epidemiology	Beijing Institute of Microbiology and Epidemiology
EPI646033	MP	China	2014-Feb-15	A/goose/Jiangsu/WX202/2014	Beijing Institute of Microbiology and Epidemiology	Beijing Institute of Microbiology and Epidemiology
EPI646032	NS	China	2014-Feb-15	A/goose/Jiangsu/WX202/2014	Beijing Institute of Microbiology and Epidemiology	Beijing Institute of Microbiology and Epidemiology
EPI646105	HA	China	2014-Feb-15	A/goose/Jiangsu/WX202/2014	Beijing Institute of Microbiology and Epidemiology	Beijing Institute of Microbiology and Epidemiology
EPI646030	NA	China	2014-Feb-15	A/goose/Jiangsu/WX202/2014	Beijing Institute of Microbiology and Epidemiology	Beijing Institute of Microbiology and Epidemiology
EPI588949	PB2	Taiwan	2015-Jan-11	A/goose/Taiwan/a015/2015	Animal Health Research Institute	Animal Health Research Institute	Yu-Ju,Lin; Li-Hsuan,Chen; Wan-Chen,Li; Yu-Pin,Liu; Ming-Shiuh,Lee; Ming-Chu,Cheng; Hsiang-Jung,Tsai
EPI588950	PB1	Taiwan	2015-Jan-11	A/goose/Taiwan/a015/2015	Animal Health Research Institute	Animal Health Research Institute	Yu-Ju,Lin; Li-Hsuan,Chen; Wan-Chen,Li; Yu-Pin,Liu; Ming-Shiuh,Lee; Ming-Chu,Cheng; Hsiang-Jung,Tsai
EPI588954	NA	Taiwan	2015-Jan-11	A/goose/Taiwan/a015/2015	Animal Health Research Institute	Animal Health Research Institute	Yu-Ju,Lin; Li-Hsuan,Chen; Wan-Chen,Li; Yu-Pin,Liu; Ming-Shiuh,Lee; Ming-Chu,Cheng; Hsiang-Jung,Tsai
EPI588952	HA	Taiwan	2015-Jan-11	A/goose/Taiwan/a015/2015	Animal Health Research Institute	Animal Health Research Institute	Yu-Ju,Lin; Li-Hsuan,Chen; Wan-Chen,Li; Yu-Pin,Liu; Ming-Shiuh,Lee; Ming-Chu,Cheng; Hsiang-Jung,Tsai
EPI588953	NP	Taiwan	2015-Jan-11	A/goose/Taiwan/a015/2015	Animal Health Research Institute	Animal Health Research Institute	Yu-Ju,Lin; Li-Hsuan,Chen; Wan-Chen,Li; Yu-Pin,Liu; Ming-Shiuh,Lee; Ming-Chu,Cheng; Hsiang-Jung,Tsai
EPI588951	PA	Taiwan	2015-Jan-11	A/goose/Taiwan/a015/2015	Animal Health Research Institute	Animal Health Research Institute	Yu-Ju,Lin; Li-Hsuan,Chen; Wan-Chen,Li; Yu-Pin,Liu; Ming-Shiuh,Lee; Ming-Chu,Cheng; Hsiang-Jung,Tsai
EPI588956	NS	Taiwan	2015-Jan-11	A/goose/Taiwan/a015/2015	Animal Health Research Institute	Animal Health Research Institute	Yu-Ju,Lin; Li-Hsuan,Chen; Wan-Chen,Li; Yu-Pin,Liu; Ming-Shiuh,Lee; Ming-Chu,Cheng; Hsiang-Jung,Tsai
EPI588955	MP	Taiwan	2015-Jan-11	A/goose/Taiwan/a015/2015	Animal Health Research Institute	Animal Health Research Institute	Yu-Ju,Lin; Li-Hsuan,Chen; Wan-Chen,Li; Yu-Pin,Liu; Ming-Shiuh,Lee; Ming-Chu,Cheng; Hsiang-Jung,Tsai
EPI573220	HA	Korea, Republic of	2014-Jul-31	A/goose/Korea/H1698/2014		Animal and Plant Quarantine Agency (QIA)
EPI573219	HA	Korea, Republic of	2014-Jul-29	A/goose/Korea/H1689/2014		Animal and Plant Quarantine Agency (QIA)
EPI573211	HA	Korea, Republic of	2014-Jun-13	A/goose/Korea/H1545/2014		Animal and Plant Quarantine Agency (QIA)
EPI573204	HA	Korea, Republic of	2014-Apr-21	A/goose/Korea/H1296/2014		Animal and Plant Quarantine Agency (QIA)
EPI954862	NP	Hungary	2017-Jan-09	A/White_fronted_goose/Hungary/801/2017	Central Agricultural Office Veterinary Diagnostic Directorate	Central Agricultural Office Veterinary Diagnostic Directorate	Adam, Dan
EPI954863	NS	Hungary	2017-Jan-09	A/White_fronted_goose/Hungary/801/2017	Central Agricultural Office Veterinary Diagnostic Directorate	Central Agricultural Office Veterinary Diagnostic Directorate	Adam, Dan
EPI954864	MP	Hungary	2017-Jan-09	A/White_fronted_goose/Hungary/801/2017	Central Agricultural Office Veterinary Diagnostic Directorate	Central Agricultural Office Veterinary Diagnostic Directorate	Adam, Dan
EPI954865	PA	Hungary	2017-Jan-09	A/White_fronted_goose/Hungary/801/2017	Central Agricultural Office Veterinary Diagnostic Directorate	Central Agricultural Office Veterinary Diagnostic Directorate	Adam, Dan
EPI954866	PB2	Hungary	2017-Jan-09	A/White_fronted_goose/Hungary/801/2017	Central Agricultural Office Veterinary Diagnostic Directorate	Central Agricultural Office Veterinary Diagnostic Directorate	Adam, Dan
EPI954867	PB1	Hungary	2017-Jan-09	A/White_fronted_goose/Hungary/801/2017	Central Agricultural Office Veterinary Diagnostic Directorate	Central Agricultural Office Veterinary Diagnostic Directorate	Adam, Dan
EPI954868	NA	Hungary	2017-Jan-09	A/White_fronted_goose/Hungary/801/2017	Central Agricultural Office Veterinary Diagnostic Directorate	Central Agricultural Office Veterinary Diagnostic Directorate	Adam, Dan
EPI954869	HA	Hungary	2017-Jan-09	A/White_fronted_goose/Hungary/801/2017	Central Agricultural Office Veterinary Diagnostic Directorate	Central Agricultural Office Veterinary Diagnostic Directorate	Adam, Dan
EPI595142	NP	Korea, Republic of	2014-Dec-24	A/greater white-fronted goose/Korea/K14-374-1/2014	Avian diaseases laboratory, College of Veterinary Medicine, Konkuk University	Konkuk University	Kwon,Jung-Hoon; Yuk,Seong-Su; Erdene-Ochir,TO; Noh,Jin-Yong; Hong,Woo-Tack; Jeong,Jei-Hyun; Jeong,Sol; Song,Chang-Seon
EPI595144	MP	Korea, Republic of	2014-Dec-24	A/greater white-fronted goose/Korea/K14-374-1/2014	Avian diaseases laboratory, College of Veterinary Medicine, Konkuk University	Konkuk University	Kwon,Jung-Hoon; Yuk,Seong-Su; Erdene-Ochir,TO; Noh,Jin-Yong; Hong,Woo-Tack; Jeong,Jei-Hyun; Jeong,Sol; Song,Chang-Seon
EPI595139	PB2	Korea, Republic of	2014-Dec-24	A/greater white-fronted goose/Korea/K14-374-1/2014	Avian diaseases laboratory, College of Veterinary Medicine, Konkuk University	Konkuk University	Kwon,Jung-Hoon; Yuk,Seong-Su; Erdene-Ochir,TO; Noh,Jin-Yong; Hong,Woo-Tack; Jeong,Jei-Hyun; Jeong,Sol; Song,Chang-Seon
EPI595143	NA	Korea, Republic of	2014-Dec-24	A/greater white-fronted goose/Korea/K14-374-1/2014	Avian diaseases laboratory, College of Veterinary Medicine, Konkuk University	Konkuk University	Kwon,Jung-Hoon; Yuk,Seong-Su; Erdene-Ochir,TO; Noh,Jin-Yong; Hong,Woo-Tack; Jeong,Jei-Hyun; Jeong,Sol; Song,Chang-Seon
EPI595145	NS	Korea, Republic of	2014-Dec-24	A/greater white-fronted goose/Korea/K14-374-1/2014	Avian diaseases laboratory, College of Veterinary Medicine, Konkuk University	Konkuk University	Kwon,Jung-Hoon; Yuk,Seong-Su; Erdene-Ochir,TO; Noh,Jin-Yong; Hong,Woo-Tack; Jeong,Jei-Hyun; Jeong,Sol; Song,Chang-Seon
EPI595141	PA	Korea, Republic of	2014-Dec-24	A/greater white-fronted goose/Korea/K14-374-1/2014	Avian diaseases laboratory, College of Veterinary Medicine, Konkuk University	Konkuk University	Kwon,Jung-Hoon; Yuk,Seong-Su; Erdene-Ochir,TO; Noh,Jin-Yong; Hong,Woo-Tack; Jeong,Jei-Hyun; Jeong,Sol; Song,Chang-Seon
EPI595140	PB1	Korea, Republic of	2014-Dec-24	A/greater white-fronted goose/Korea/K14-374-1/2014	Avian diaseases laboratory, College of Veterinary Medicine, Konkuk University	Konkuk University	Kwon,Jung-Hoon; Yuk,Seong-Su; Erdene-Ochir,TO; Noh,Jin-Yong; Hong,Woo-Tack; Jeong,Jei-Hyun; Jeong,Sol; Song,Chang-Seon
EPI595146	HA	Korea, Republic of	2014-Dec-24	A/greater white-fronted goose/Korea/K14-374-1/2014	Avian diaseases laboratory, College of Veterinary Medicine, Konkuk University	Konkuk University	Kwon,Jung-Hoon; Yuk,Seong-Su; Erdene-Ochir,TO; Noh,Jin-Yong; Hong,Woo-Tack; Jeong,Jei-Hyun; Jeong,Sol; Song,Chang-Seon
EPI595135	NA	Korea, Republic of	2014-Dec-24	A/greater white-fronted goose/Korea/K14-372-2/2014	Avian diaseases laboratory, College of Veterinary Medicine, Konkuk University	Konkuk University	Kwon,Jung-Hoon; Yuk,Seong-Su; Erdene-Ochir,TO; Noh,Jin-Yong; Hong,Woo-Tack; Jeong,Jei-Hyun; Jeong,Sol; Song,Chang-Seon
EPI595134	NP	Korea, Republic of	2014-Dec-24	A/greater white-fronted goose/Korea/K14-372-2/2014	Avian diaseases laboratory, College of Veterinary Medicine, Konkuk University	Konkuk University	Kwon,Jung-Hoon; Yuk,Seong-Su; Erdene-Ochir,TO; Noh,Jin-Yong; Hong,Woo-Tack; Jeong,Jei-Hyun; Jeong,Sol; Song,Chang-Seon
EPI595136	MP	Korea, Republic of	2014-Dec-24	A/greater white-fronted goose/Korea/K14-372-2/2014	Avian diaseases laboratory, College of Veterinary Medicine, Konkuk University	Konkuk University	Kwon,Jung-Hoon; Yuk,Seong-Su; Erdene-Ochir,TO; Noh,Jin-Yong; Hong,Woo-Tack; Jeong,Jei-Hyun; Jeong,Sol; Song,Chang-Seon
EPI595137	NS	Korea, Republic of	2014-Dec-24	A/greater white-fronted goose/Korea/K14-372-2/2014	Avian diaseases laboratory, College of Veterinary Medicine, Konkuk University	Konkuk University	Kwon,Jung-Hoon; Yuk,Seong-Su; Erdene-Ochir,TO; Noh,Jin-Yong; Hong,Woo-Tack; Jeong,Jei-Hyun; Jeong,Sol; Song,Chang-Seon
EPI595138	HA	Korea, Republic of	2014-Dec-24	A/greater white-fronted goose/Korea/K14-372-2/2014	Avian diaseases laboratory, College of Veterinary Medicine, Konkuk University	Konkuk University	Kwon,Jung-Hoon; Yuk,Seong-Su; Erdene-Ochir,TO; Noh,Jin-Yong; Hong,Woo-Tack; Jeong,Jei-Hyun; Jeong,Sol; Song,Chang-Seon
EPI595129	NP	Korea, Republic of	2014-Dec-24	A/greater white-fronted goose/Korea/K14-371-4/2014	Avian diaseases laboratory, College of Veterinary Medicine, Konkuk University	Konkuk University	Kwon,Jung-Hoon; Yuk,Seong-Su; Erdene-Ochir,TO; Noh,Jin-Yong; Hong,Woo-Tack; Jeong,Jei-Hyun; Jeong,Sol; Song,Chang-Seon
EPI595131	MP	Korea, Republic of	2014-Dec-24	A/greater white-fronted goose/Korea/K14-371-4/2014	Avian diaseases laboratory, College of Veterinary Medicine, Konkuk University	Konkuk University	Kwon,Jung-Hoon; Yuk,Seong-Su; Erdene-Ochir,TO; Noh,Jin-Yong; Hong,Woo-Tack; Jeong,Jei-Hyun; Jeong,Sol; Song,Chang-Seon
EPI595125	PB2	Korea, Republic of	2014-Dec-24	A/greater white-fronted goose/Korea/K14-371-4/2014	Avian diaseases laboratory, College of Veterinary Medicine, Konkuk University	Konkuk University	Kwon,Jung-Hoon; Yuk,Seong-Su; Erdene-Ochir,TO; Noh,Jin-Yong; Hong,Woo-Tack; Jeong,Jei-Hyun; Jeong,Sol; Song,Chang-Seon
EPI595130	NA	Korea, Republic of	2014-Dec-24	A/greater white-fronted goose/Korea/K14-371-4/2014	Avian diaseases laboratory, College of Veterinary Medicine, Konkuk University	Konkuk University	Kwon,Jung-Hoon; Yuk,Seong-Su; Erdene-Ochir,TO; Noh,Jin-Yong; Hong,Woo-Tack; Jeong,Jei-Hyun; Jeong,Sol; Song,Chang-Seon
EPI595133	HA	Korea, Republic of	2014-Dec-24	A/greater white-fronted goose/Korea/K14-371-4/2014	Avian diaseases laboratory, College of Veterinary Medicine, Konkuk University	Konkuk University	Kwon,Jung-Hoon; Yuk,Seong-Su; Erdene-Ochir,TO; Noh,Jin-Yong; Hong,Woo-Tack; Jeong,Jei-Hyun; Jeong,Sol; Song,Chang-Seon
EPI595132	NS	Korea, Republic of	2014-Dec-24	A/greater white-fronted goose/Korea/K14-371-4/2014	Avian diaseases laboratory, College of Veterinary Medicine, Konkuk University	Konkuk University	Kwon,Jung-Hoon; Yuk,Seong-Su; Erdene-Ochir,TO; Noh,Jin-Yong; Hong,Woo-Tack; Jeong,Jei-Hyun; Jeong,Sol; Song,Chang-Seon
EPI595126	PB1	Korea, Republic of	2014-Dec-24	A/greater white-fronted goose/Korea/K14-371-4/2014	Avian diaseases laboratory, College of Veterinary Medicine, Konkuk University	Konkuk University	Kwon,Jung-Hoon; Yuk,Seong-Su; Erdene-Ochir,TO; Noh,Jin-Yong; Hong,Woo-Tack; Jeong,Jei-Hyun; Jeong,Sol; Song,Chang-Seon
EPI595128	PA	Korea, Republic of	2014-Dec-24	A/greater white-fronted goose/Korea/K14-371-4/2014	Avian diaseases laboratory, College of Veterinary Medicine, Konkuk University	Konkuk University	Kwon,Jung-Hoon; Yuk,Seong-Su; Erdene-Ochir,TO; Noh,Jin-Yong; Hong,Woo-Tack; Jeong,Jei-Hyun; Jeong,Sol; Song,Chang-Seon
EPI595124	HA	Korea, Republic of	2014-Dec-24	A/greater white-fronted goose/Korea/K14-369-3/2014	Avian diaseases laboratory, College of Veterinary Medicine, Konkuk University	Konkuk University	Kwon,Jung-Hoon; Yuk,Seong-Su; Erdene-Ochir,TO; Noh,Jin-Yong; Hong,Woo-Tack; Jeong,Jei-Hyun; Jeong,Sol; Song,Chang-Seon
EPI595118	PB1	Korea, Republic of	2014-Dec-24	A/greater white-fronted goose/Korea/K14-369-3/2014	Avian diaseases laboratory, College of Veterinary Medicine, Konkuk University	Konkuk University	Kwon,Jung-Hoon; Yuk,Seong-Su; Erdene-Ochir,TO; Noh,Jin-Yong; Hong,Woo-Tack; Jeong,Jei-Hyun; Jeong,Sol; Song,Chang-Seon
EPI595121	NA	Korea, Republic of	2014-Dec-24	A/greater white-fronted goose/Korea/K14-369-3/2014	Avian diaseases laboratory, College of Veterinary Medicine, Konkuk University	Konkuk University	Kwon,Jung-Hoon; Yuk,Seong-Su; Erdene-Ochir,TO; Noh,Jin-Yong; Hong,Woo-Tack; Jeong,Jei-Hyun; Jeong,Sol; Song,Chang-Seon
EPI595123	NS	Korea, Republic of	2014-Dec-24	A/greater white-fronted goose/Korea/K14-369-3/2014	Avian diaseases laboratory, College of Veterinary Medicine, Konkuk University	Konkuk University	Kwon,Jung-Hoon; Yuk,Seong-Su; Erdene-Ochir,TO; Noh,Jin-Yong; Hong,Woo-Tack; Jeong,Jei-Hyun; Jeong,Sol; Song,Chang-Seon
EPI595117	PB2	Korea, Republic of	2014-Dec-24	A/greater white-fronted goose/Korea/K14-369-3/2014	Avian diaseases laboratory, College of Veterinary Medicine, Konkuk University	Konkuk University	Kwon,Jung-Hoon; Yuk,Seong-Su; Erdene-Ochir,TO; Noh,Jin-Yong; Hong,Woo-Tack; Jeong,Jei-Hyun; Jeong,Sol; Song,Chang-Seon
EPI595119	PA	Korea, Republic of	2014-Dec-24	A/greater white-fronted goose/Korea/K14-369-3/2014	Avian diaseases laboratory, College of Veterinary Medicine, Konkuk University	Konkuk University	Kwon,Jung-Hoon; Yuk,Seong-Su; Erdene-Ochir,TO; Noh,Jin-Yong; Hong,Woo-Tack; Jeong,Jei-Hyun; Jeong,Sol; Song,Chang-Seon
EPI595120	NP	Korea, Republic of	2014-Dec-24	A/greater white-fronted goose/Korea/K14-369-3/2014	Avian diaseases laboratory, College of Veterinary Medicine, Konkuk University	Konkuk University	Kwon,Jung-Hoon; Yuk,Seong-Su; Erdene-Ochir,TO; Noh,Jin-Yong; Hong,Woo-Tack; Jeong,Jei-Hyun; Jeong,Sol; Song,Chang-Seon
EPI595122	MP	Korea, Republic of	2014-Dec-24	A/greater white-fronted goose/Korea/K14-369-3/2014	Avian diaseases laboratory, College of Veterinary Medicine, Konkuk University	Konkuk University	Kwon,Jung-Hoon; Yuk,Seong-Su; Erdene-Ochir,TO; Noh,Jin-Yong; Hong,Woo-Tack; Jeong,Jei-Hyun; Jeong,Sol; Song,Chang-Seon
EPI595114	MP	Korea, Republic of	2014-Dec-24	A/greater white-fronted goose/Korea/K14-367-4/2014	Avian diaseases laboratory, College of Veterinary Medicine, Konkuk University	Konkuk University	Kwon,Jung-Hoon; Yuk,Seong-Su; Erdene-Ochir,TO; Noh,Jin-Yong; Hong,Woo-Tack; Jeong,Jei-Hyun; Jeong,Sol; Song,Chang-Seon
EPI595109	PB2	Korea, Republic of	2014-Dec-24	A/greater white-fronted goose/Korea/K14-367-4/2014	Avian diaseases laboratory, College of Veterinary Medicine, Konkuk University	Konkuk University	Kwon,Jung-Hoon; Yuk,Seong-Su; Erdene-Ochir,TO; Noh,Jin-Yong; Hong,Woo-Tack; Jeong,Jei-Hyun; Jeong,Sol; Song,Chang-Seon
EPI595113	NA	Korea, Republic of	2014-Dec-24	A/greater white-fronted goose/Korea/K14-367-4/2014	Avian diaseases laboratory, College of Veterinary Medicine, Konkuk University	Konkuk University	Kwon,Jung-Hoon; Yuk,Seong-Su; Erdene-Ochir,TO; Noh,Jin-Yong; Hong,Woo-Tack; Jeong,Jei-Hyun; Jeong,Sol; Song,Chang-Seon
EPI595115	NS	Korea, Republic of	2014-Dec-24	A/greater white-fronted goose/Korea/K14-367-4/2014	Avian diaseases laboratory, College of Veterinary Medicine, Konkuk University	Konkuk University	Kwon,Jung-Hoon; Yuk,Seong-Su; Erdene-Ochir,TO; Noh,Jin-Yong; Hong,Woo-Tack; Jeong,Jei-Hyun; Jeong,Sol; Song,Chang-Seon
EPI595110	PB1	Korea, Republic of	2014-Dec-24	A/greater white-fronted goose/Korea/K14-367-4/2014	Avian diaseases laboratory, College of Veterinary Medicine, Konkuk University	Konkuk University	Kwon,Jung-Hoon; Yuk,Seong-Su; Erdene-Ochir,TO; Noh,Jin-Yong; Hong,Woo-Tack; Jeong,Jei-Hyun; Jeong,Sol; Song,Chang-Seon
EPI595111	PA	Korea, Republic of	2014-Dec-24	A/greater white-fronted goose/Korea/K14-367-4/2014	Avian diaseases laboratory, College of Veterinary Medicine, Konkuk University	Konkuk University	Kwon,Jung-Hoon; Yuk,Seong-Su; Erdene-Ochir,TO; Noh,Jin-Yong; Hong,Woo-Tack; Jeong,Jei-Hyun; Jeong,Sol; Song,Chang-Seon
EPI595112	NP	Korea, Republic of	2014-Dec-24	A/greater white-fronted goose/Korea/K14-367-4/2014	Avian diaseases laboratory, College of Veterinary Medicine, Konkuk University	Konkuk University	Kwon,Jung-Hoon; Yuk,Seong-Su; Erdene-Ochir,TO; Noh,Jin-Yong; Hong,Woo-Tack; Jeong,Jei-Hyun; Jeong,Sol; Song,Chang-Seon
EPI595116	HA	Korea, Republic of	2014-Dec-24	A/greater white-fronted goose/Korea/K14-367-4/2014	Avian diaseases laboratory, College of Veterinary Medicine, Konkuk University	Konkuk University	Kwon,Jung-Hoon; Yuk,Seong-Su; Erdene-Ochir,TO; Noh,Jin-Yong; Hong,Woo-Tack; Jeong,Jei-Hyun; Jeong,Sol; Song,Chang-Seon
EPI1021133	HA	Czech Republic	2017-Feb-09	A/goose/Czech Republic/1998-17_1/2017 (H5N8)	State Veterinary Institute Prague	State Veterinary Institute Prague	Nagy,A
EPI1021132	HA	Czech Republic	2017-Feb-08	A/goose/Czech Republic/1954-17/2017 (H5N8)	State Veterinary Institute Prague	State Veterinary Institute Prague	Nagy,A
EPI1021127	HA	Czech Republic	2017-Feb-05	A/bronze turkey/Czech Republic/1755-17_1/2017 (H5N8)	State Veterinary Institute Prague	State Veterinary Institute Prague	Nagy,A
EPI1021089	HA	Czech Republic	2017-Jan-02	A/goose/Czech Republic/197-17/2017 (H5N8)	State Veterinary Institute Prague	State Veterinary Institute Prague	Nagy,A
EPI1021087	HA	Czech Republic	2017-Jan-04	A/goose/Czech Republic/136-17_1/2017 (H5N8)	State Veterinary Institute Prague	State Veterinary Institute Prague	Nagy,A
EPI1085345	MP	Czech Republic	2017-Jan-04	A/goose/Czech Republic/136-17_1/2017 (H5N8)	State Veterinary Institute Prague	State Veterinary Institute Prague	Nagy,A
EPI1085346	NS	Czech Republic	2017-Jan-04	A/goose/Czech Republic/136-17_1/2017 (H5N8)	State Veterinary Institute Prague	State Veterinary Institute Prague	Nagy,A
EPI1085342	PB2	Czech Republic	2017-Jan-04	A/goose/Czech Republic/136-17_1/2017 (H5N8)	State Veterinary Institute Prague	State Veterinary Institute Prague	Nagy,A
EPI1085343	PA	Czech Republic	2017-Jan-04	A/goose/Czech Republic/136-17_1/2017 (H5N8)	State Veterinary Institute Prague	State Veterinary Institute Prague	Nagy,A
EPI1085344	NP	Czech Republic	2017-Jan-04	A/goose/Czech Republic/136-17_1/2017 (H5N8)	State Veterinary Institute Prague	State Veterinary Institute Prague	Nagy,A
EPI1019671	NP	Netherlands	2016-Dec-14	A/Grey_Go/NL-Groot-Ammers/16015901-012/2016	Wageningen Bioveterinary Reseach	Central Veterinary Institute	Beerens, Nancy; Heutink, Rene; Harders, Frank; Verschuren-Pritz, Sylvia; Bossers, Alex; Koch, Guus; Bergervoet, Saskia
EPI1019674	PA	Netherlands	2016-Dec-14	A/Grey_Go/NL-Groot-Ammers/16015901-012/2016	Wageningen Bioveterinary Reseach	Central Veterinary Institute	Beerens, Nancy; Heutink, Rene; Harders, Frank; Verschuren-Pritz, Sylvia; Bossers, Alex; Koch, Guus; Bergervoet, Saskia
EPI1019675	PB2	Netherlands	2016-Dec-14	A/Grey_Go/NL-Groot-Ammers/16015901-012/2016	Wageningen Bioveterinary Reseach	Central Veterinary Institute	Beerens, Nancy; Heutink, Rene; Harders, Frank; Verschuren-Pritz, Sylvia; Bossers, Alex; Koch, Guus; Bergervoet, Saskia
EPI1019676	PB1	Netherlands	2016-Dec-14	A/Grey_Go/NL-Groot-Ammers/16015901-012/2016	Wageningen Bioveterinary Reseach	Central Veterinary Institute	Beerens, Nancy; Heutink, Rene; Harders, Frank; Verschuren-Pritz, Sylvia; Bossers, Alex; Koch, Guus; Bergervoet, Saskia
EPI1019672	NS	Netherlands	2016-Dec-14	A/Grey_Go/NL-Groot-Ammers/16015901-012/2016	Wageningen Bioveterinary Reseach	Central Veterinary Institute	Beerens, Nancy; Heutink, Rene; Harders, Frank; Verschuren-Pritz, Sylvia; Bossers, Alex; Koch, Guus; Bergervoet, Saskia
EPI1019673	MP	Netherlands	2016-Dec-14	A/Grey_Go/NL-Groot-Ammers/16015901-012/2016	Wageningen Bioveterinary Reseach	Central Veterinary Institute	Beerens, Nancy; Heutink, Rene; Harders, Frank; Verschuren-Pritz, Sylvia; Bossers, Alex; Koch, Guus; Bergervoet, Saskia
EPI1019677	NA	Netherlands	2016-Dec-14	A/Grey_Go/NL-Groot-Ammers/16015901-012/2016	Wageningen Bioveterinary Reseach	Central Veterinary Institute	Beerens, Nancy; Heutink, Rene; Harders, Frank; Verschuren-Pritz, Sylvia; Bossers, Alex; Koch, Guus; Bergervoet, Saskia
EPI1019678	HA	Netherlands	2016-Dec-14	A/Grey_Go/NL-Groot-Ammers/16015901-012/2016	Wageningen Bioveterinary Reseach	Central Veterinary Institute	Beerens, Nancy; Heutink, Rene; Harders, Frank; Verschuren-Pritz, Sylvia; Bossers, Alex; Koch, Guus; Bergervoet, Saskia
EPI990799	PB2	Germany	2017-Jan-25	A/greylag goose/Germany-NI/AR703-L02138/2017		Friedrich-Loeffler-Institut
EPI990800	PB1	Germany	2017-Jan-25	A/greylag goose/Germany-NI/AR703-L02138/2017		Friedrich-Loeffler-Institut
EPI990795	NP	Germany	2017-Jan-25	A/greylag goose/Germany-NI/AR703-L02138/2017		Friedrich-Loeffler-Institut
EPI990796	NS	Germany	2017-Jan-25	A/greylag goose/Germany-NI/AR703-L02138/2017		Friedrich-Loeffler-Institut
EPI990797	MP	Germany	2017-Jan-25	A/greylag goose/Germany-NI/AR703-L02138/2017		Friedrich-Loeffler-Institut
EPI990798	PA	Germany	2017-Jan-25	A/greylag goose/Germany-NI/AR703-L02138/2017		Friedrich-Loeffler-Institut
EPI990801	NA	Germany	2017-Jan-25	A/greylag goose/Germany-NI/AR703-L02138/2017		Friedrich-Loeffler-Institut
EPI990802	HA	Germany	2017-Jan-25	A/greylag goose/Germany-NI/AR703-L02138/2017		Friedrich-Loeffler-Institut
EPI990791	PB2	Germany	2017-Feb-02	A/greylag goose/Germany-NI/AR1395-L02144/2017		Friedrich-Loeffler-Institut
EPI990792	PB1	Germany	2017-Feb-02	A/greylag goose/Germany-NI/AR1395-L02144/2017		Friedrich-Loeffler-Institut
EPI990787	NP	Germany	2017-Feb-02	A/greylag goose/Germany-NI/AR1395-L02144/2017		Friedrich-Loeffler-Institut
EPI990788	NS	Germany	2017-Feb-02	A/greylag goose/Germany-NI/AR1395-L02144/2017		Friedrich-Loeffler-Institut
EPI990789	MP	Germany	2017-Feb-02	A/greylag goose/Germany-NI/AR1395-L02144/2017		Friedrich-Loeffler-Institut
EPI990790	PA	Germany	2017-Feb-02	A/greylag goose/Germany-NI/AR1395-L02144/2017		Friedrich-Loeffler-Institut
EPI990793	NA	Germany	2017-Feb-02	A/greylag goose/Germany-NI/AR1395-L02144/2017		Friedrich-Loeffler-Institut
EPI990794	HA	Germany	2017-Feb-02	A/greylag goose/Germany-NI/AR1395-L02144/2017		Friedrich-Loeffler-Institut
EPI961529	NA	Czech Republic	2017-Jan-17	A/goose/Czech Republic/821-17_2/2017 (H5N8)		State Veterinary Institute Prague	Nagy,A
EPI961530	MP	Czech Republic	2017-Jan-17	A/goose/Czech Republic/821-17_2/2017 (H5N8)		State Veterinary Institute Prague	Nagy,A
EPI961528	HA	Czech Republic	2017-Jan-17	A/goose/Czech Republic/821-17_2/2017 (H5N8)		State Veterinary Institute Prague	Nagy,A
EPI954806	NP	Hungary	2017-Jan-04	A/Greylag_goose/Hungary/320/2017	Central Agricultural Office Veterinary Diagnostic Directorate	Central Agricultural Office Veterinary Diagnostic Directorate	Adam, Dan
EPI954807	NS	Hungary	2017-Jan-04	A/Greylag_goose/Hungary/320/2017	Central Agricultural Office Veterinary Diagnostic Directorate	Central Agricultural Office Veterinary Diagnostic Directorate	Adam, Dan
EPI954808	MP	Hungary	2017-Jan-04	A/Greylag_goose/Hungary/320/2017	Central Agricultural Office Veterinary Diagnostic Directorate	Central Agricultural Office Veterinary Diagnostic Directorate	Adam, Dan
EPI954809	PA	Hungary	2017-Jan-04	A/Greylag_goose/Hungary/320/2017	Central Agricultural Office Veterinary Diagnostic Directorate	Central Agricultural Office Veterinary Diagnostic Directorate	Adam, Dan
EPI954810	PB2	Hungary	2017-Jan-04	A/Greylag_goose/Hungary/320/2017	Central Agricultural Office Veterinary Diagnostic Directorate	Central Agricultural Office Veterinary Diagnostic Directorate	Adam, Dan
EPI954811	PB1	Hungary	2017-Jan-04	A/Greylag_goose/Hungary/320/2017	Central Agricultural Office Veterinary Diagnostic Directorate	Central Agricultural Office Veterinary Diagnostic Directorate	Adam, Dan
EPI954812	NA	Hungary	2017-Jan-04	A/Greylag_goose/Hungary/320/2017	Central Agricultural Office Veterinary Diagnostic Directorate	Central Agricultural Office Veterinary Diagnostic Directorate	Adam, Dan
EPI954813	HA	Hungary	2017-Jan-04	A/Greylag_goose/Hungary/320/2017	Central Agricultural Office Veterinary Diagnostic Directorate	Central Agricultural Office Veterinary Diagnostic Directorate	Adam, Dan
EPI954675	PA	Hungary	2017-Jan-18	A/Greylag_goose/Hungary/1941/2017	Central Agricultural Office Veterinary Diagnostic Directorate	Central Agricultural Office Veterinary Diagnostic Directorate	Adam, Dan
EPI954676	PB2	Hungary	2017-Jan-18	A/Greylag_goose/Hungary/1941/2017	Central Agricultural Office Veterinary Diagnostic Directorate	Central Agricultural Office Veterinary Diagnostic Directorate	Adam, Dan
EPI954677	PB1	Hungary	2017-Jan-18	A/Greylag_goose/Hungary/1941/2017	Central Agricultural Office Veterinary Diagnostic Directorate	Central Agricultural Office Veterinary Diagnostic Directorate	Adam, Dan
EPI954672	NP	Hungary	2017-Jan-18	A/Greylag_goose/Hungary/1941/2017	Central Agricultural Office Veterinary Diagnostic Directorate	Central Agricultural Office Veterinary Diagnostic Directorate	Adam, Dan
EPI954673	NS	Hungary	2017-Jan-18	A/Greylag_goose/Hungary/1941/2017	Central Agricultural Office Veterinary Diagnostic Directorate	Central Agricultural Office Veterinary Diagnostic Directorate	Adam, Dan
EPI954674	MP	Hungary	2017-Jan-18	A/Greylag_goose/Hungary/1941/2017	Central Agricultural Office Veterinary Diagnostic Directorate	Central Agricultural Office Veterinary Diagnostic Directorate	Adam, Dan
EPI954678	NA	Hungary	2017-Jan-18	A/Greylag_goose/Hungary/1941/2017	Central Agricultural Office Veterinary Diagnostic Directorate	Central Agricultural Office Veterinary Diagnostic Directorate	Adam, Dan
EPI954679	HA	Hungary	2017-Jan-18	A/Greylag_goose/Hungary/1941/2017	Central Agricultural Office Veterinary Diagnostic Directorate	Central Agricultural Office Veterinary Diagnostic Directorate	Adam, Dan
EPI909434	PB1	Russian Federation	2017-Jan-06	A/goose/Krasnodar/3144/2017		State Research Center of Virology and Biotechnology (VECTOR)	Ivan,Susloparov; Natalya,Goncharova; Natalya,Kolosova; Vasiliy,Marchenko; Alexander,Ryzhikov
EPI909436	HA	Russian Federation	2017-Jan-06	A/goose/Krasnodar/3144/2017		State Research Center of Virology and Biotechnology (VECTOR)	Ivan,Susloparov; Natalya,Goncharova; Natalya,Kolosova; Vasiliy,Marchenko; Alexander,Ryzhikov
EPI909439	MP	Russian Federation	2017-Jan-06	A/goose/Krasnodar/3144/2017		State Research Center of Virology and Biotechnology (VECTOR)	Ivan,Susloparov; Natalya,Goncharova; Natalya,Kolosova; Vasiliy,Marchenko; Alexander,Ryzhikov
EPI909435	PA	Russian Federation	2017-Jan-06	A/goose/Krasnodar/3144/2017		State Research Center of Virology and Biotechnology (VECTOR)	Ivan,Susloparov; Natalya,Goncharova; Natalya,Kolosova; Vasiliy,Marchenko; Alexander,Ryzhikov
EPI909437	NP	Russian Federation	2017-Jan-06	A/goose/Krasnodar/3144/2017		State Research Center of Virology and Biotechnology (VECTOR)	Ivan,Susloparov; Natalya,Goncharova; Natalya,Kolosova; Vasiliy,Marchenko; Alexander,Ryzhikov
EPI909438	NA	Russian Federation	2017-Jan-06	A/goose/Krasnodar/3144/2017		State Research Center of Virology and Biotechnology (VECTOR)	Ivan,Susloparov; Natalya,Goncharova; Natalya,Kolosova; Vasiliy,Marchenko; Alexander,Ryzhikov
EPI909433	PB2	Russian Federation	2017-Jan-06	A/goose/Krasnodar/3144/2017		State Research Center of Virology and Biotechnology (VECTOR)	Ivan,Susloparov; Natalya,Goncharova; Natalya,Kolosova; Vasiliy,Marchenko; Alexander,Ryzhikov
EPI909440	NS	Russian Federation	2017-Jan-06	A/goose/Krasnodar/3144/2017		State Research Center of Virology and Biotechnology (VECTOR)	Ivan,Susloparov; Natalya,Goncharova; Natalya,Kolosova; Vasiliy,Marchenko; Alexander,Ryzhikov
EPI891670	HA	Croatia	2017-Jan-18	A/greylag goose/Croatia/33/2017		Croatian Veterinary Institute	Savić, Vladimir
EPI891672	NA	Croatia	2017-Jan-18	A/greylag goose/Croatia/33/2017		Croatian Veterinary Institute	Savić, Vladimir
EPI860519	HA	Hungary	2016-Nov-11	A/goose/Hungary/55128/2016	National Food Chain Safety Office Veterinary Diagnostic Directorate Laboratory for Molecular Biology	Central Agricultural Office Veterinary Diagnostic Directorate	Zsuzsanna, Ronai; Krisztina, Ursu; Adam, Balint; Dora, Szalay; Akos, Thuma; Eva, Gyuris; Karoly, Erdelyi; Adam, Dan
EPI860521	MP	Hungary	2016-Nov-11	A/goose/Hungary/55128/2016	National Food Chain Safety Office Veterinary Diagnostic Directorate Laboratory for Molecular Biology	Central Agricultural Office Veterinary Diagnostic Directorate	Zsuzsanna, Ronai; Krisztina, Ursu; Adam, Balint; Dora, Szalay; Akos, Thuma; Eva, Gyuris; Karoly, Erdelyi; Adam, Dan
EPI860523	NP	Hungary	2016-Nov-11	A/goose/Hungary/55128/2016	National Food Chain Safety Office Veterinary Diagnostic Directorate Laboratory for Molecular Biology	Central Agricultural Office Veterinary Diagnostic Directorate	Zsuzsanna, Ronai; Krisztina, Ursu; Adam, Balint; Dora, Szalay; Akos, Thuma; Eva, Gyuris; Karoly, Erdelyi; Adam, Dan
EPI860520	NS	Hungary	2016-Nov-11	A/goose/Hungary/55128/2016	National Food Chain Safety Office Veterinary Diagnostic Directorate Laboratory for Molecular Biology	Central Agricultural Office Veterinary Diagnostic Directorate	Zsuzsanna, Ronai; Krisztina, Ursu; Adam, Balint; Dora, Szalay; Akos, Thuma; Eva, Gyuris; Karoly, Erdelyi; Adam, Dan
EPI860524	PA	Hungary	2016-Nov-11	A/goose/Hungary/55128/2016	National Food Chain Safety Office Veterinary Diagnostic Directorate Laboratory for Molecular Biology	Central Agricultural Office Veterinary Diagnostic Directorate	Zsuzsanna, Ronai; Krisztina, Ursu; Adam, Balint; Dora, Szalay; Akos, Thuma; Eva, Gyuris; Karoly, Erdelyi; Adam, Dan
EPI860526	PB1	Hungary	2016-Nov-11	A/goose/Hungary/55128/2016	National Food Chain Safety Office Veterinary Diagnostic Directorate Laboratory for Molecular Biology	Central Agricultural Office Veterinary Diagnostic Directorate	Zsuzsanna, Ronai; Krisztina, Ursu; Adam, Balint; Dora, Szalay; Akos, Thuma; Eva, Gyuris; Karoly, Erdelyi; Adam, Dan
EPI860525	PB2	Hungary	2016-Nov-11	A/goose/Hungary/55128/2016	National Food Chain Safety Office Veterinary Diagnostic Directorate Laboratory for Molecular Biology	Central Agricultural Office Veterinary Diagnostic Directorate	Zsuzsanna, Ronai; Krisztina, Ursu; Adam, Balint; Dora, Szalay; Akos, Thuma; Eva, Gyuris; Karoly, Erdelyi; Adam, Dan
EPI860522	NA	Hungary	2016-Nov-11	A/goose/Hungary/55128/2016	National Food Chain Safety Office Veterinary Diagnostic Directorate Laboratory for Molecular Biology	Central Agricultural Office Veterinary Diagnostic Directorate	Zsuzsanna, Ronai; Krisztina, Ursu; Adam, Balint; Dora, Szalay; Akos, Thuma; Eva, Gyuris; Karoly, Erdelyi; Adam, Dan
EPI774419	NP	China	2016-May-15	A/Bar-headed Goose/Qinghai/BTY18-MU/2016	State Key Laboratory of Virology and Wuhan Institute of Virology, Chinese Academy of Sciences	Wuhan Institute of Virology
EPI774422	NS	China	2016-May-15	A/Bar-headed Goose/Qinghai/BTY18-MU/2016	State Key Laboratory of Virology and Wuhan Institute of Virology, Chinese Academy of Sciences	Wuhan Institute of Virology
EPI774420	NA	China	2016-May-15	A/Bar-headed Goose/Qinghai/BTY18-MU/2016	State Key Laboratory of Virology and Wuhan Institute of Virology, Chinese Academy of Sciences	Wuhan Institute of Virology
EPI774418	PA	China	2016-May-15	A/Bar-headed Goose/Qinghai/BTY18-MU/2016	State Key Laboratory of Virology and Wuhan Institute of Virology, Chinese Academy of Sciences	Wuhan Institute of Virology
EPI774416	PB2	China	2016-May-15	A/Bar-headed Goose/Qinghai/BTY18-MU/2016	State Key Laboratory of Virology and Wuhan Institute of Virology, Chinese Academy of Sciences	Wuhan Institute of Virology
EPI774417	PB1	China	2016-May-15	A/Bar-headed Goose/Qinghai/BTY18-MU/2016	State Key Laboratory of Virology and Wuhan Institute of Virology, Chinese Academy of Sciences	Wuhan Institute of Virology
EPI774421	MP	China	2016-May-15	A/Bar-headed Goose/Qinghai/BTY18-MU/2016	State Key Laboratory of Virology and Wuhan Institute of Virology, Chinese Academy of Sciences	Wuhan Institute of Virology
EPI774413	MP	China	2016-May-15	A/Bar-headed Goose/Qinghai/BTY18-LU/2016	State Key Laboratory of Virology and Wuhan Institute of Virology, Chinese Academy of Sciences	Wuhan Institute of Virology
EPI774412	NA	China	2016-May-15	A/Bar-headed Goose/Qinghai/BTY18-LU/2016	State Key Laboratory of Virology and Wuhan Institute of Virology, Chinese Academy of Sciences	Wuhan Institute of Virology
EPI774411	NP	China	2016-May-15	A/Bar-headed Goose/Qinghai/BTY18-LU/2016	State Key Laboratory of Virology and Wuhan Institute of Virology, Chinese Academy of Sciences	Wuhan Institute of Virology
EPI774407	PB2	China	2016-May-15	A/Bar-headed Goose/Qinghai/BTY18-LU/2016	State Key Laboratory of Virology and Wuhan Institute of Virology, Chinese Academy of Sciences	Wuhan Institute of Virology
EPI774408	PB1	China	2016-May-15	A/Bar-headed Goose/Qinghai/BTY18-LU/2016	State Key Laboratory of Virology and Wuhan Institute of Virology, Chinese Academy of Sciences	Wuhan Institute of Virology
EPI774409	PA	China	2016-May-15	A/Bar-headed Goose/Qinghai/BTY18-LU/2016	State Key Laboratory of Virology and Wuhan Institute of Virology, Chinese Academy of Sciences	Wuhan Institute of Virology
EPI774410	HA	China	2016-May-15	A/Bar-headed Goose/Qinghai/BTY18-LU/2016	State Key Laboratory of Virology and Wuhan Institute of Virology, Chinese Academy of Sciences	Wuhan Institute of Virology
EPI774415	NS	China	2016-May-15	A/Bar-headed Goose/Qinghai/BTY18-LU/2016	State Key Laboratory of Virology and Wuhan Institute of Virology, Chinese Academy of Sciences	Wuhan Institute of Virology
EPI774401	PA	China	2016-May-15	A/Bar-headed Goose/Qinghai/BTY18-B/2016	State Key Laboratory of Virology and Wuhan Institute of Virology, Chinese Academy of Sciences	Wuhan Institute of Virology
EPI774403	NP	China	2016-May-15	A/Bar-headed Goose/Qinghai/BTY18-B/2016	State Key Laboratory of Virology and Wuhan Institute of Virology, Chinese Academy of Sciences	Wuhan Institute of Virology
EPI774400	PB1	China	2016-May-15	A/Bar-headed Goose/Qinghai/BTY18-B/2016	State Key Laboratory of Virology and Wuhan Institute of Virology, Chinese Academy of Sciences	Wuhan Institute of Virology
EPI774402	HA	China	2016-May-15	A/Bar-headed Goose/Qinghai/BTY18-B/2016	State Key Laboratory of Virology and Wuhan Institute of Virology, Chinese Academy of Sciences	Wuhan Institute of Virology
EPI774406	NS	China	2016-May-15	A/Bar-headed Goose/Qinghai/BTY18-B/2016	State Key Laboratory of Virology and Wuhan Institute of Virology, Chinese Academy of Sciences	Wuhan Institute of Virology
EPI774399	PB2	China	2016-May-15	A/Bar-headed Goose/Qinghai/BTY18-B/2016	State Key Laboratory of Virology and Wuhan Institute of Virology, Chinese Academy of Sciences	Wuhan Institute of Virology
EPI774404	NA	China	2016-May-15	A/Bar-headed Goose/Qinghai/BTY18-B/2016	State Key Laboratory of Virology and Wuhan Institute of Virology, Chinese Academy of Sciences	Wuhan Institute of Virology
EPI774405	MP	China	2016-May-15	A/Bar-headed Goose/Qinghai/BTY18-B/2016	State Key Laboratory of Virology and Wuhan Institute of Virology, Chinese Academy of Sciences	Wuhan Institute of Virology
EPI774394	HA	China	2016-May-15	A/Bar-headed Goose/Qinghai/BTY17-LU/2016	State Key Laboratory of Virology and Wuhan Institute of Virology, Chinese Academy of Sciences	Wuhan Institute of Virology
EPI774396	NA	China	2016-May-15	A/Bar-headed Goose/Qinghai/BTY17-LU/2016	State Key Laboratory of Virology and Wuhan Institute of Virology, Chinese Academy of Sciences	Wuhan Institute of Virology
EPI774397	MP	China	2016-May-15	A/Bar-headed Goose/Qinghai/BTY17-LU/2016	State Key Laboratory of Virology and Wuhan Institute of Virology, Chinese Academy of Sciences	Wuhan Institute of Virology
EPI774398	NS	China	2016-May-15	A/Bar-headed Goose/Qinghai/BTY17-LU/2016	State Key Laboratory of Virology and Wuhan Institute of Virology, Chinese Academy of Sciences	Wuhan Institute of Virology
EPI774391	PB2	China	2016-May-15	A/Bar-headed Goose/Qinghai/BTY17-LU/2016	State Key Laboratory of Virology and Wuhan Institute of Virology, Chinese Academy of Sciences	Wuhan Institute of Virology
EPI774392	PB1	China	2016-May-15	A/Bar-headed Goose/Qinghai/BTY17-LU/2016	State Key Laboratory of Virology and Wuhan Institute of Virology, Chinese Academy of Sciences	Wuhan Institute of Virology
EPI774393	PA	China	2016-May-15	A/Bar-headed Goose/Qinghai/BTY17-LU/2016	State Key Laboratory of Virology and Wuhan Institute of Virology, Chinese Academy of Sciences	Wuhan Institute of Virology
EPI774395	NP	China	2016-May-15	A/Bar-headed Goose/Qinghai/BTY17-LU/2016	State Key Laboratory of Virology and Wuhan Institute of Virology, Chinese Academy of Sciences	Wuhan Institute of Virology
EPI774383	PB2	China	2016-May-15	A/Bar-headed Goose/Qinghai/BTY17-B/2016	State Key Laboratory of Virology and Wuhan Institute of Virology, Chinese Academy of Sciences	Wuhan Institute of Virology
EPI774386	HA	China	2016-May-15	A/Bar-headed Goose/Qinghai/BTY17-B/2016	State Key Laboratory of Virology and Wuhan Institute of Virology, Chinese Academy of Sciences	Wuhan Institute of Virology
EPI774389	MP	China	2016-May-15	A/Bar-headed Goose/Qinghai/BTY17-B/2016	State Key Laboratory of Virology and Wuhan Institute of Virology, Chinese Academy of Sciences	Wuhan Institute of Virology
EPI774390	NS	China	2016-May-15	A/Bar-headed Goose/Qinghai/BTY17-B/2016	State Key Laboratory of Virology and Wuhan Institute of Virology, Chinese Academy of Sciences	Wuhan Institute of Virology
EPI774388	NA	China	2016-May-15	A/Bar-headed Goose/Qinghai/BTY17-B/2016	State Key Laboratory of Virology and Wuhan Institute of Virology, Chinese Academy of Sciences	Wuhan Institute of Virology
EPI774384	PB1	China	2016-May-15	A/Bar-headed Goose/Qinghai/BTY17-B/2016	State Key Laboratory of Virology and Wuhan Institute of Virology, Chinese Academy of Sciences	Wuhan Institute of Virology
EPI774385	PA	China	2016-May-15	A/Bar-headed Goose/Qinghai/BTY17-B/2016	State Key Laboratory of Virology and Wuhan Institute of Virology, Chinese Academy of Sciences	Wuhan Institute of Virology
EPI774387	NP	China	2016-May-15	A/Bar-headed Goose/Qinghai/BTY17-B/2016	State Key Laboratory of Virology and Wuhan Institute of Virology, Chinese Academy of Sciences	Wuhan Institute of Virology
EPI774378	HA	China	2016-May-14	A/Bar-headed Goose/Qinghai/BTY16-LU/2016	State Key Laboratory of Virology and Wuhan Institute of Virology, Chinese Academy of Sciences	Wuhan Institute of Virology
EPI774381	MP	China	2016-May-14	A/Bar-headed Goose/Qinghai/BTY16-LU/2016	State Key Laboratory of Virology and Wuhan Institute of Virology, Chinese Academy of Sciences	Wuhan Institute of Virology
EPI774377	PA	China	2016-May-14	A/Bar-headed Goose/Qinghai/BTY16-LU/2016	State Key Laboratory of Virology and Wuhan Institute of Virology, Chinese Academy of Sciences	Wuhan Institute of Virology
EPI774382	NS	China	2016-May-14	A/Bar-headed Goose/Qinghai/BTY16-LU/2016	State Key Laboratory of Virology and Wuhan Institute of Virology, Chinese Academy of Sciences	Wuhan Institute of Virology
EPI774376	PB1	China	2016-May-14	A/Bar-headed Goose/Qinghai/BTY16-LU/2016	State Key Laboratory of Virology and Wuhan Institute of Virology, Chinese Academy of Sciences	Wuhan Institute of Virology
EPI774380	NA	China	2016-May-14	A/Bar-headed Goose/Qinghai/BTY16-LU/2016	State Key Laboratory of Virology and Wuhan Institute of Virology, Chinese Academy of Sciences	Wuhan Institute of Virology
EPI774379	NP	China	2016-May-14	A/Bar-headed Goose/Qinghai/BTY16-LU/2016	State Key Laboratory of Virology and Wuhan Institute of Virology, Chinese Academy of Sciences	Wuhan Institute of Virology
EPI774375	PB2	China	2016-May-14	A/Bar-headed Goose/Qinghai/BTY16-LU/2016	State Key Laboratory of Virology and Wuhan Institute of Virology, Chinese Academy of Sciences	Wuhan Institute of Virology
EPI774369	HA	China	2016-May-14	A/Bar-headed Goose/Qinghai/BTY16-B/2016	State Key Laboratory of Virology and Wuhan Institute of Virology, Chinese Academy of Sciences	Wuhan Institute of Virology
EPI774373	NS	China	2016-May-14	A/Bar-headed Goose/Qinghai/BTY16-B/2016	State Key Laboratory of Virology and Wuhan Institute of Virology, Chinese Academy of Sciences	Wuhan Institute of Virology
EPI774366	PB2	China	2016-May-14	A/Bar-headed Goose/Qinghai/BTY16-B/2016	State Key Laboratory of Virology and Wuhan Institute of Virology, Chinese Academy of Sciences	Wuhan Institute of Virology
EPI774371	NA	China	2016-May-14	A/Bar-headed Goose/Qinghai/BTY16-B/2016	State Key Laboratory of Virology and Wuhan Institute of Virology, Chinese Academy of Sciences	Wuhan Institute of Virology
EPI774372	MP	China	2016-May-14	A/Bar-headed Goose/Qinghai/BTY16-B/2016	State Key Laboratory of Virology and Wuhan Institute of Virology, Chinese Academy of Sciences	Wuhan Institute of Virology
EPI774367	PB1	China	2016-May-14	A/Bar-headed Goose/Qinghai/BTY16-B/2016	State Key Laboratory of Virology and Wuhan Institute of Virology, Chinese Academy of Sciences	Wuhan Institute of Virology
EPI774368	PA	China	2016-May-14	A/Bar-headed Goose/Qinghai/BTY16-B/2016	State Key Laboratory of Virology and Wuhan Institute of Virology, Chinese Academy of Sciences	Wuhan Institute of Virology
EPI774370	NP	China	2016-May-14	A/Bar-headed Goose/Qinghai/BTY16-B/2016	State Key Laboratory of Virology and Wuhan Institute of Virology, Chinese Academy of Sciences	Wuhan Institute of Virology
EPI774361	HA	China	2016-May-14	A/Bar-headed Goose/Qinghai/BTY15-LU/2016	State Key Laboratory of Virology and Wuhan Institute of Virology, Chinese Academy of Sciences	Wuhan Institute of Virology
EPI774362	NP	China	2016-May-14	A/Bar-headed Goose/Qinghai/BTY15-LU/2016	State Key Laboratory of Virology and Wuhan Institute of Virology, Chinese Academy of Sciences	Wuhan Institute of Virology
EPI774363	NA	China	2016-May-14	A/Bar-headed Goose/Qinghai/BTY15-LU/2016	State Key Laboratory of Virology and Wuhan Institute of Virology, Chinese Academy of Sciences	Wuhan Institute of Virology
EPI774364	MP	China	2016-May-14	A/Bar-headed Goose/Qinghai/BTY15-LU/2016	State Key Laboratory of Virology and Wuhan Institute of Virology, Chinese Academy of Sciences	Wuhan Institute of Virology
EPI774365	NS	China	2016-May-14	A/Bar-headed Goose/Qinghai/BTY15-LU/2016	State Key Laboratory of Virology and Wuhan Institute of Virology, Chinese Academy of Sciences	Wuhan Institute of Virology
EPI774359	PB1	China	2016-May-14	A/Bar-headed Goose/Qinghai/BTY15-LU/2016	State Key Laboratory of Virology and Wuhan Institute of Virology, Chinese Academy of Sciences	Wuhan Institute of Virology
EPI774360	PA	China	2016-May-14	A/Bar-headed Goose/Qinghai/BTY15-LU/2016	State Key Laboratory of Virology and Wuhan Institute of Virology, Chinese Academy of Sciences	Wuhan Institute of Virology
EPI774358	PB2	China	2016-May-14	A/Bar-headed Goose/Qinghai/BTY15-LU/2016	State Key Laboratory of Virology and Wuhan Institute of Virology, Chinese Academy of Sciences	Wuhan Institute of Virology
EPI774350	PB1	China	2016-May-14	A/Bar-headed Goose/Qinghai/BTY15-B/2016	State Key Laboratory of Virology and Wuhan Institute of Virology, Chinese Academy of Sciences	Wuhan Institute of Virology
EPI774351	PA	China	2016-May-14	A/Bar-headed Goose/Qinghai/BTY15-B/2016	State Key Laboratory of Virology and Wuhan Institute of Virology, Chinese Academy of Sciences	Wuhan Institute of Virology
EPI774352	HA	China	2016-May-14	A/Bar-headed Goose/Qinghai/BTY15-B/2016	State Key Laboratory of Virology and Wuhan Institute of Virology, Chinese Academy of Sciences	Wuhan Institute of Virology
EPI774355	MP	China	2016-May-14	A/Bar-headed Goose/Qinghai/BTY15-B/2016	State Key Laboratory of Virology and Wuhan Institute of Virology, Chinese Academy of Sciences	Wuhan Institute of Virology
EPI774357	NS	China	2016-May-14	A/Bar-headed Goose/Qinghai/BTY15-B/2016	State Key Laboratory of Virology and Wuhan Institute of Virology, Chinese Academy of Sciences	Wuhan Institute of Virology
EPI774354	NA	China	2016-May-14	A/Bar-headed Goose/Qinghai/BTY15-B/2016	State Key Laboratory of Virology and Wuhan Institute of Virology, Chinese Academy of Sciences	Wuhan Institute of Virology
EPI774349	PB2	China	2016-May-14	A/Bar-headed Goose/Qinghai/BTY15-B/2016	State Key Laboratory of Virology and Wuhan Institute of Virology, Chinese Academy of Sciences	Wuhan Institute of Virology
EPI774353	NP	China	2016-May-14	A/Bar-headed Goose/Qinghai/BTY15-B/2016	State Key Laboratory of Virology and Wuhan Institute of Virology, Chinese Academy of Sciences	Wuhan Institute of Virology
EPI774342	PB1	China	2016-May-14	A/Bar-headed Goose/Qinghai/BTY14-LU/2016	State Key Laboratory of Virology and Wuhan Institute of Virology, Chinese Academy of Sciences	Wuhan Institute of Virology
EPI774346	NA	China	2016-May-14	A/Bar-headed Goose/Qinghai/BTY14-LU/2016	State Key Laboratory of Virology and Wuhan Institute of Virology, Chinese Academy of Sciences	Wuhan Institute of Virology
EPI774343	PA	China	2016-May-14	A/Bar-headed Goose/Qinghai/BTY14-LU/2016	State Key Laboratory of Virology and Wuhan Institute of Virology, Chinese Academy of Sciences	Wuhan Institute of Virology
EPI774347	MP	China	2016-May-14	A/Bar-headed Goose/Qinghai/BTY14-LU/2016	State Key Laboratory of Virology and Wuhan Institute of Virology, Chinese Academy of Sciences	Wuhan Institute of Virology
EPI774344	HA	China	2016-May-14	A/Bar-headed Goose/Qinghai/BTY14-LU/2016	State Key Laboratory of Virology and Wuhan Institute of Virology, Chinese Academy of Sciences	Wuhan Institute of Virology
EPI774348	NS	China	2016-May-14	A/Bar-headed Goose/Qinghai/BTY14-LU/2016	State Key Laboratory of Virology and Wuhan Institute of Virology, Chinese Academy of Sciences	Wuhan Institute of Virology
EPI774341	PB2	China	2016-May-14	A/Bar-headed Goose/Qinghai/BTY14-LU/2016	State Key Laboratory of Virology and Wuhan Institute of Virology, Chinese Academy of Sciences	Wuhan Institute of Virology
EPI774345	NP	China	2016-May-14	A/Bar-headed Goose/Qinghai/BTY14-LU/2016	State Key Laboratory of Virology and Wuhan Institute of Virology, Chinese Academy of Sciences	Wuhan Institute of Virology
EPI774336	NP	China	2016-May-14	A/Bar-headed Goose/Qinghai/BTY14-B/2016	State Key Laboratory of Virology and Wuhan Institute of Virology, Chinese Academy of Sciences	Wuhan Institute of Virology
EPI774337	NA	China	2016-May-14	A/Bar-headed Goose/Qinghai/BTY14-B/2016	State Key Laboratory of Virology and Wuhan Institute of Virology, Chinese Academy of Sciences	Wuhan Institute of Virology
EPI774332	PB2	China	2016-May-14	A/Bar-headed Goose/Qinghai/BTY14-B/2016	State Key Laboratory of Virology and Wuhan Institute of Virology, Chinese Academy of Sciences	Wuhan Institute of Virology
EPI774335	HA	China	2016-May-14	A/Bar-headed Goose/Qinghai/BTY14-B/2016	State Key Laboratory of Virology and Wuhan Institute of Virology, Chinese Academy of Sciences	Wuhan Institute of Virology
EPI774340	NS	China	2016-May-14	A/Bar-headed Goose/Qinghai/BTY14-B/2016	State Key Laboratory of Virology and Wuhan Institute of Virology, Chinese Academy of Sciences	Wuhan Institute of Virology
EPI774333	PB1	China	2016-May-14	A/Bar-headed Goose/Qinghai/BTY14-B/2016	State Key Laboratory of Virology and Wuhan Institute of Virology, Chinese Academy of Sciences	Wuhan Institute of Virology
EPI774334	PA	China	2016-May-14	A/Bar-headed Goose/Qinghai/BTY14-B/2016	State Key Laboratory of Virology and Wuhan Institute of Virology, Chinese Academy of Sciences	Wuhan Institute of Virology
EPI774338	MP	China	2016-May-14	A/Bar-headed Goose/Qinghai/BTY14-B/2016	State Key Laboratory of Virology and Wuhan Institute of Virology, Chinese Academy of Sciences	Wuhan Institute of Virology
EPI774325	PA	China	2016-May-14	A/Bar-headed Goose/Qinghai/BTY13-LU/2016	State Key Laboratory of Virology and Wuhan Institute of Virology, Chinese Academy of Sciences	Wuhan Institute of Virology
EPI774323	PB2	China	2016-May-14	A/Bar-headed Goose/Qinghai/BTY13-LU/2016	State Key Laboratory of Virology and Wuhan Institute of Virology, Chinese Academy of Sciences	Wuhan Institute of Virology
EPI774326	HA	China	2016-May-14	A/Bar-headed Goose/Qinghai/BTY13-LU/2016	State Key Laboratory of Virology and Wuhan Institute of Virology, Chinese Academy of Sciences	Wuhan Institute of Virology
EPI774327	NP	China	2016-May-14	A/Bar-headed Goose/Qinghai/BTY13-LU/2016	State Key Laboratory of Virology and Wuhan Institute of Virology, Chinese Academy of Sciences	Wuhan Institute of Virology
EPI774328	NA	China	2016-May-14	A/Bar-headed Goose/Qinghai/BTY13-LU/2016	State Key Laboratory of Virology and Wuhan Institute of Virology, Chinese Academy of Sciences	Wuhan Institute of Virology
EPI774331	NS	China	2016-May-14	A/Bar-headed Goose/Qinghai/BTY13-LU/2016	State Key Laboratory of Virology and Wuhan Institute of Virology, Chinese Academy of Sciences	Wuhan Institute of Virology
EPI774330	MP	China	2016-May-14	A/Bar-headed Goose/Qinghai/BTY13-LU/2016	State Key Laboratory of Virology and Wuhan Institute of Virology, Chinese Academy of Sciences	Wuhan Institute of Virology
EPI774324	PB1	China	2016-May-14	A/Bar-headed Goose/Qinghai/BTY13-LU/2016	State Key Laboratory of Virology and Wuhan Institute of Virology, Chinese Academy of Sciences	Wuhan Institute of Virology
EPI774322	NS	China	2016-May-14	A/Bar-headed Goose/Qinghai/BTY13-B/2016	State Key Laboratory of Virology and Wuhan Institute of Virology, Chinese Academy of Sciences	Wuhan Institute of Virology
EPI774316	PB1	China	2016-May-14	A/Bar-headed Goose/Qinghai/BTY13-B/2016	State Key Laboratory of Virology and Wuhan Institute of Virology, Chinese Academy of Sciences	Wuhan Institute of Virology
EPI774317	PA	China	2016-May-14	A/Bar-headed Goose/Qinghai/BTY13-B/2016	State Key Laboratory of Virology and Wuhan Institute of Virology, Chinese Academy of Sciences	Wuhan Institute of Virology
EPI774318	HA	China	2016-May-14	A/Bar-headed Goose/Qinghai/BTY13-B/2016	State Key Laboratory of Virology and Wuhan Institute of Virology, Chinese Academy of Sciences	Wuhan Institute of Virology
EPI774319	NP	China	2016-May-14	A/Bar-headed Goose/Qinghai/BTY13-B/2016	State Key Laboratory of Virology and Wuhan Institute of Virology, Chinese Academy of Sciences	Wuhan Institute of Virology
EPI774320	NA	China	2016-May-14	A/Bar-headed Goose/Qinghai/BTY13-B/2016	State Key Laboratory of Virology and Wuhan Institute of Virology, Chinese Academy of Sciences	Wuhan Institute of Virology
EPI774321	MP	China	2016-May-14	A/Bar-headed Goose/Qinghai/BTY13-B/2016	State Key Laboratory of Virology and Wuhan Institute of Virology, Chinese Academy of Sciences	Wuhan Institute of Virology
EPI774315	PB2	China	2016-May-14	A/Bar-headed Goose/Qinghai/BTY13-B/2016	State Key Laboratory of Virology and Wuhan Institute of Virology, Chinese Academy of Sciences	Wuhan Institute of Virology
EPI774311	NP	China	2016-May-13	A/Bar-headed Goose/Qinghai/BTY12-LU/2016	State Key Laboratory of Virology and Wuhan Institute of Virology, Chinese Academy of Sciences	Wuhan Institute of Virology
EPI774312	NA	China	2016-May-13	A/Bar-headed Goose/Qinghai/BTY12-LU/2016	State Key Laboratory of Virology and Wuhan Institute of Virology, Chinese Academy of Sciences	Wuhan Institute of Virology
EPI774313	MP	China	2016-May-13	A/Bar-headed Goose/Qinghai/BTY12-LU/2016	State Key Laboratory of Virology and Wuhan Institute of Virology, Chinese Academy of Sciences	Wuhan Institute of Virology
EPI774307	PB2	China	2016-May-13	A/Bar-headed Goose/Qinghai/BTY12-LU/2016	State Key Laboratory of Virology and Wuhan Institute of Virology, Chinese Academy of Sciences	Wuhan Institute of Virology
EPI774308	PB1	China	2016-May-13	A/Bar-headed Goose/Qinghai/BTY12-LU/2016	State Key Laboratory of Virology and Wuhan Institute of Virology, Chinese Academy of Sciences	Wuhan Institute of Virology
EPI774309	PA	China	2016-May-13	A/Bar-headed Goose/Qinghai/BTY12-LU/2016	State Key Laboratory of Virology and Wuhan Institute of Virology, Chinese Academy of Sciences	Wuhan Institute of Virology
EPI774310	HA	China	2016-May-13	A/Bar-headed Goose/Qinghai/BTY12-LU/2016	State Key Laboratory of Virology and Wuhan Institute of Virology, Chinese Academy of Sciences	Wuhan Institute of Virology
EPI774314	NS	China	2016-May-13	A/Bar-headed Goose/Qinghai/BTY12-LU/2016	State Key Laboratory of Virology and Wuhan Institute of Virology, Chinese Academy of Sciences	Wuhan Institute of Virology
EPI774303	NP	China	2016-May-13	A/Bar-headed Goose/Qinghai/BTY12-B/2016	State Key Laboratory of Virology and Wuhan Institute of Virology, Chinese Academy of Sciences	Wuhan Institute of Virology
EPI774305	MP	China	2016-May-13	A/Bar-headed Goose/Qinghai/BTY12-B/2016	State Key Laboratory of Virology and Wuhan Institute of Virology, Chinese Academy of Sciences	Wuhan Institute of Virology
EPI774306	NS	China	2016-May-13	A/Bar-headed Goose/Qinghai/BTY12-B/2016	State Key Laboratory of Virology and Wuhan Institute of Virology, Chinese Academy of Sciences	Wuhan Institute of Virology
EPI774300	PB1	China	2016-May-13	A/Bar-headed Goose/Qinghai/BTY12-B/2016	State Key Laboratory of Virology and Wuhan Institute of Virology, Chinese Academy of Sciences	Wuhan Institute of Virology
EPI774302	HA	China	2016-May-13	A/Bar-headed Goose/Qinghai/BTY12-B/2016	State Key Laboratory of Virology and Wuhan Institute of Virology, Chinese Academy of Sciences	Wuhan Institute of Virology
EPI774299	PB2	China	2016-May-13	A/Bar-headed Goose/Qinghai/BTY12-B/2016	State Key Laboratory of Virology and Wuhan Institute of Virology, Chinese Academy of Sciences	Wuhan Institute of Virology
EPI774304	NA	China	2016-May-13	A/Bar-headed Goose/Qinghai/BTY12-B/2016	State Key Laboratory of Virology and Wuhan Institute of Virology, Chinese Academy of Sciences	Wuhan Institute of Virology
EPI774301	PA	China	2016-May-13	A/Bar-headed Goose/Qinghai/BTY12-B/2016	State Key Laboratory of Virology and Wuhan Institute of Virology, Chinese Academy of Sciences	Wuhan Institute of Virology
EPI774298	NS	China	2016-May-09	A/Bar-headed Goose/Qinghai/BTY11-LU/2016	State Key Laboratory of Virology and Wuhan Institute of Virology, Chinese Academy of Sciences	Wuhan Institute of Virology
EPI774297	MP	China	2016-May-09	A/Bar-headed Goose/Qinghai/BTY11-LU/2016	State Key Laboratory of Virology and Wuhan Institute of Virology, Chinese Academy of Sciences	Wuhan Institute of Virology
EPI774293	PA	China	2016-May-09	A/Bar-headed Goose/Qinghai/BTY11-LU/2016	State Key Laboratory of Virology and Wuhan Institute of Virology, Chinese Academy of Sciences	Wuhan Institute of Virology
EPI774294	HA	China	2016-May-09	A/Bar-headed Goose/Qinghai/BTY11-LU/2016	State Key Laboratory of Virology and Wuhan Institute of Virology, Chinese Academy of Sciences	Wuhan Institute of Virology
EPI774295	NP	China	2016-May-09	A/Bar-headed Goose/Qinghai/BTY11-LU/2016	State Key Laboratory of Virology and Wuhan Institute of Virology, Chinese Academy of Sciences	Wuhan Institute of Virology
EPI774291	PB2	China	2016-May-09	A/Bar-headed Goose/Qinghai/BTY11-LU/2016	State Key Laboratory of Virology and Wuhan Institute of Virology, Chinese Academy of Sciences	Wuhan Institute of Virology
EPI774292	PB1	China	2016-May-09	A/Bar-headed Goose/Qinghai/BTY11-LU/2016	State Key Laboratory of Virology and Wuhan Institute of Virology, Chinese Academy of Sciences	Wuhan Institute of Virology
EPI774296	NA	China	2016-May-09	A/Bar-headed Goose/Qinghai/BTY11-LU/2016	State Key Laboratory of Virology and Wuhan Institute of Virology, Chinese Academy of Sciences	Wuhan Institute of Virology
EPI774285	PA	China	2016-May-09	A/Bar-headed Goose/Qinghai/BTY11-B/2016	State Key Laboratory of Virology and Wuhan Institute of Virology, Chinese Academy of Sciences	Wuhan Institute of Virology
EPI774283	PB2	China	2016-May-09	A/Bar-headed Goose/Qinghai/BTY11-B/2016	State Key Laboratory of Virology and Wuhan Institute of Virology, Chinese Academy of Sciences	Wuhan Institute of Virology
EPI774284	PB1	China	2016-May-09	A/Bar-headed Goose/Qinghai/BTY11-B/2016	State Key Laboratory of Virology and Wuhan Institute of Virology, Chinese Academy of Sciences	Wuhan Institute of Virology
EPI774288	NA	China	2016-May-09	A/Bar-headed Goose/Qinghai/BTY11-B/2016	State Key Laboratory of Virology and Wuhan Institute of Virology, Chinese Academy of Sciences	Wuhan Institute of Virology
EPI774290	NS	China	2016-May-09	A/Bar-headed Goose/Qinghai/BTY11-B/2016	State Key Laboratory of Virology and Wuhan Institute of Virology, Chinese Academy of Sciences	Wuhan Institute of Virology
EPI774286	HA	China	2016-May-09	A/Bar-headed Goose/Qinghai/BTY11-B/2016	State Key Laboratory of Virology and Wuhan Institute of Virology, Chinese Academy of Sciences	Wuhan Institute of Virology
EPI774287	NP	China	2016-May-09	A/Bar-headed Goose/Qinghai/BTY11-B/2016	State Key Laboratory of Virology and Wuhan Institute of Virology, Chinese Academy of Sciences	Wuhan Institute of Virology
EPI774289	MP	China	2016-May-09	A/Bar-headed Goose/Qinghai/BTY11-B/2016	State Key Laboratory of Virology and Wuhan Institute of Virology, Chinese Academy of Sciences	Wuhan Institute of Virology
EPI774276	PA	China	2016-May-09	A/Bar-headed Goose/Qinghai/BTY10-LU/2016	State Key Laboratory of Virology and Wuhan Institute of Virology, Chinese Academy of Sciences	Wuhan Institute of Virology
EPI774279	NA	China	2016-May-09	A/Bar-headed Goose/Qinghai/BTY10-LU/2016	State Key Laboratory of Virology and Wuhan Institute of Virology, Chinese Academy of Sciences	Wuhan Institute of Virology
EPI774274	PB2	China	2016-May-09	A/Bar-headed Goose/Qinghai/BTY10-LU/2016	State Key Laboratory of Virology and Wuhan Institute of Virology, Chinese Academy of Sciences	Wuhan Institute of Virology
EPI774278	NP	China	2016-May-09	A/Bar-headed Goose/Qinghai/BTY10-LU/2016	State Key Laboratory of Virology and Wuhan Institute of Virology, Chinese Academy of Sciences	Wuhan Institute of Virology
EPI774275	PB1	China	2016-May-09	A/Bar-headed Goose/Qinghai/BTY10-LU/2016	State Key Laboratory of Virology and Wuhan Institute of Virology, Chinese Academy of Sciences	Wuhan Institute of Virology
EPI774277	HA	China	2016-May-09	A/Bar-headed Goose/Qinghai/BTY10-LU/2016	State Key Laboratory of Virology and Wuhan Institute of Virology, Chinese Academy of Sciences	Wuhan Institute of Virology
EPI774280	MP	China	2016-May-09	A/Bar-headed Goose/Qinghai/BTY10-LU/2016	State Key Laboratory of Virology and Wuhan Institute of Virology, Chinese Academy of Sciences	Wuhan Institute of Virology
EPI774282	NS	China	2016-May-09	A/Bar-headed Goose/Qinghai/BTY10-LU/2016	State Key Laboratory of Virology and Wuhan Institute of Virology, Chinese Academy of Sciences	Wuhan Institute of Virology
EPI774271	MP	China	2016-May-09	A/Bar-headed Goose/Qinghai/BTY10-B/2016	State Key Laboratory of Virology and Wuhan Institute of Virology, Chinese Academy of Sciences	Wuhan Institute of Virology
EPI774266	PA	China	2016-May-09	A/Bar-headed Goose/Qinghai/BTY10-B/2016	State Key Laboratory of Virology and Wuhan Institute of Virology, Chinese Academy of Sciences	Wuhan Institute of Virology
EPI774269	NP	China	2016-May-09	A/Bar-headed Goose/Qinghai/BTY10-B/2016	State Key Laboratory of Virology and Wuhan Institute of Virology, Chinese Academy of Sciences	Wuhan Institute of Virology
EPI774273	NS	China	2016-May-09	A/Bar-headed Goose/Qinghai/BTY10-B/2016	State Key Laboratory of Virology and Wuhan Institute of Virology, Chinese Academy of Sciences	Wuhan Institute of Virology
EPI774265	PB1	China	2016-May-09	A/Bar-headed Goose/Qinghai/BTY10-B/2016	State Key Laboratory of Virology and Wuhan Institute of Virology, Chinese Academy of Sciences	Wuhan Institute of Virology
EPI774267	HA	China	2016-May-09	A/Bar-headed Goose/Qinghai/BTY10-B/2016	State Key Laboratory of Virology and Wuhan Institute of Virology, Chinese Academy of Sciences	Wuhan Institute of Virology
EPI774270	NA	China	2016-May-09	A/Bar-headed Goose/Qinghai/BTY10-B/2016	State Key Laboratory of Virology and Wuhan Institute of Virology, Chinese Academy of Sciences	Wuhan Institute of Virology
EPI774264	PB2	China	2016-May-09	A/Bar-headed Goose/Qinghai/BTY10-B/2016	State Key Laboratory of Virology and Wuhan Institute of Virology, Chinese Academy of Sciences	Wuhan Institute of Virology
EPI774259	HA	China	2016-May-09	A/Bar-headed Goose/Qinghai/BTY9-LU/2016	State Key Laboratory of Virology and Wuhan Institute of Virology, Chinese Academy of Sciences	Wuhan Institute of Virology
EPI774260	NP	China	2016-May-09	A/Bar-headed Goose/Qinghai/BTY9-LU/2016	State Key Laboratory of Virology and Wuhan Institute of Virology, Chinese Academy of Sciences	Wuhan Institute of Virology
EPI774263	NS	China	2016-May-09	A/Bar-headed Goose/Qinghai/BTY9-LU/2016	State Key Laboratory of Virology and Wuhan Institute of Virology, Chinese Academy of Sciences	Wuhan Institute of Virology
EPI774257	PB1	China	2016-May-09	A/Bar-headed Goose/Qinghai/BTY9-LU/2016	State Key Laboratory of Virology and Wuhan Institute of Virology, Chinese Academy of Sciences	Wuhan Institute of Virology
EPI774258	PA	China	2016-May-09	A/Bar-headed Goose/Qinghai/BTY9-LU/2016	State Key Laboratory of Virology and Wuhan Institute of Virology, Chinese Academy of Sciences	Wuhan Institute of Virology
EPI774261	NA	China	2016-May-09	A/Bar-headed Goose/Qinghai/BTY9-LU/2016	State Key Laboratory of Virology and Wuhan Institute of Virology, Chinese Academy of Sciences	Wuhan Institute of Virology
EPI774256	PB2	China	2016-May-09	A/Bar-headed Goose/Qinghai/BTY9-LU/2016	State Key Laboratory of Virology and Wuhan Institute of Virology, Chinese Academy of Sciences	Wuhan Institute of Virology
EPI774262	MP	China	2016-May-09	A/Bar-headed Goose/Qinghai/BTY9-LU/2016	State Key Laboratory of Virology and Wuhan Institute of Virology, Chinese Academy of Sciences	Wuhan Institute of Virology
EPI774248	PB2	China	2016-May-09	A/Bar-headed Goose/Qinghai/BTY9-B/2016	State Key Laboratory of Virology and Wuhan Institute of Virology, Chinese Academy of Sciences	Wuhan Institute of Virology
EPI774250	PA	China	2016-May-09	A/Bar-headed Goose/Qinghai/BTY9-B/2016	State Key Laboratory of Virology and Wuhan Institute of Virology, Chinese Academy of Sciences	Wuhan Institute of Virology
EPI774251	HA	China	2016-May-09	A/Bar-headed Goose/Qinghai/BTY9-B/2016	State Key Laboratory of Virology and Wuhan Institute of Virology, Chinese Academy of Sciences	Wuhan Institute of Virology
EPI774253	NA	China	2016-May-09	A/Bar-headed Goose/Qinghai/BTY9-B/2016	State Key Laboratory of Virology and Wuhan Institute of Virology, Chinese Academy of Sciences	Wuhan Institute of Virology
EPI774249	PB1	China	2016-May-09	A/Bar-headed Goose/Qinghai/BTY9-B/2016	State Key Laboratory of Virology and Wuhan Institute of Virology, Chinese Academy of Sciences	Wuhan Institute of Virology
EPI774252	NP	China	2016-May-09	A/Bar-headed Goose/Qinghai/BTY9-B/2016	State Key Laboratory of Virology and Wuhan Institute of Virology, Chinese Academy of Sciences	Wuhan Institute of Virology
EPI774255	NS	China	2016-May-09	A/Bar-headed Goose/Qinghai/BTY9-B/2016	State Key Laboratory of Virology and Wuhan Institute of Virology, Chinese Academy of Sciences	Wuhan Institute of Virology
EPI774254	MP	China	2016-May-09	A/Bar-headed Goose/Qinghai/BTY9-B/2016	State Key Laboratory of Virology and Wuhan Institute of Virology, Chinese Academy of Sciences	Wuhan Institute of Virology
EPI774239	PB2	China	2016-May-10	A/Bar-headed Goose/Qinghai/BTY8-LU/2016	State Key Laboratory of Virology and Wuhan Institute of Virology, Chinese Academy of Sciences	Wuhan Institute of Virology
EPI774241	PA	China	2016-May-10	A/Bar-headed Goose/Qinghai/BTY8-LU/2016	State Key Laboratory of Virology and Wuhan Institute of Virology, Chinese Academy of Sciences	Wuhan Institute of Virology
EPI774242	HA	China	2016-May-10	A/Bar-headed Goose/Qinghai/BTY8-LU/2016	State Key Laboratory of Virology and Wuhan Institute of Virology, Chinese Academy of Sciences	Wuhan Institute of Virology
EPI774243	NP	China	2016-May-10	A/Bar-headed Goose/Qinghai/BTY8-LU/2016	State Key Laboratory of Virology and Wuhan Institute of Virology, Chinese Academy of Sciences	Wuhan Institute of Virology
EPI774247	NS	China	2016-May-10	A/Bar-headed Goose/Qinghai/BTY8-LU/2016	State Key Laboratory of Virology and Wuhan Institute of Virology, Chinese Academy of Sciences	Wuhan Institute of Virology
EPI774244	NA	China	2016-May-10	A/Bar-headed Goose/Qinghai/BTY8-LU/2016	State Key Laboratory of Virology and Wuhan Institute of Virology, Chinese Academy of Sciences	Wuhan Institute of Virology
EPI774245	MP	China	2016-May-10	A/Bar-headed Goose/Qinghai/BTY8-LU/2016	State Key Laboratory of Virology and Wuhan Institute of Virology, Chinese Academy of Sciences	Wuhan Institute of Virology
EPI774240	PB1	China	2016-May-10	A/Bar-headed Goose/Qinghai/BTY8-LU/2016	State Key Laboratory of Virology and Wuhan Institute of Virology, Chinese Academy of Sciences	Wuhan Institute of Virology
EPI774234	HA	China	2016-May-10	A/Bar-headed Goose/Qinghai/BTY8-B/2016	State Key Laboratory of Virology and Wuhan Institute of Virology, Chinese Academy of Sciences	Wuhan Institute of Virology
EPI774235	NP	China	2016-May-10	A/Bar-headed Goose/Qinghai/BTY8-B/2016	State Key Laboratory of Virology and Wuhan Institute of Virology, Chinese Academy of Sciences	Wuhan Institute of Virology
EPI774236	NA	China	2016-May-10	A/Bar-headed Goose/Qinghai/BTY8-B/2016	State Key Laboratory of Virology and Wuhan Institute of Virology, Chinese Academy of Sciences	Wuhan Institute of Virology
EPI774233	PA	China	2016-May-10	A/Bar-headed Goose/Qinghai/BTY8-B/2016	State Key Laboratory of Virology and Wuhan Institute of Virology, Chinese Academy of Sciences	Wuhan Institute of Virology
EPI774237	MP	China	2016-May-10	A/Bar-headed Goose/Qinghai/BTY8-B/2016	State Key Laboratory of Virology and Wuhan Institute of Virology, Chinese Academy of Sciences	Wuhan Institute of Virology
EPI774231	PB2	China	2016-May-10	A/Bar-headed Goose/Qinghai/BTY8-B/2016	State Key Laboratory of Virology and Wuhan Institute of Virology, Chinese Academy of Sciences	Wuhan Institute of Virology
EPI774232	PB1	China	2016-May-10	A/Bar-headed Goose/Qinghai/BTY8-B/2016	State Key Laboratory of Virology and Wuhan Institute of Virology, Chinese Academy of Sciences	Wuhan Institute of Virology
EPI774238	NS	China	2016-May-10	A/Bar-headed Goose/Qinghai/BTY8-B/2016	State Key Laboratory of Virology and Wuhan Institute of Virology, Chinese Academy of Sciences	Wuhan Institute of Virology
EPI774230	NS	China	2016-May-11	A/Bar-headed Goose/Qinghai/BTY7-LU2/2016	State Key Laboratory of Virology and Wuhan Institute of Virology, Chinese Academy of Sciences	Wuhan Institute of Virology
EPI774224	PB1	China	2016-May-11	A/Bar-headed Goose/Qinghai/BTY7-LU2/2016	State Key Laboratory of Virology and Wuhan Institute of Virology, Chinese Academy of Sciences	Wuhan Institute of Virology
EPI774223	PB2	China	2016-May-11	A/Bar-headed Goose/Qinghai/BTY7-LU2/2016	State Key Laboratory of Virology and Wuhan Institute of Virology, Chinese Academy of Sciences	Wuhan Institute of Virology
EPI774225	PA	China	2016-May-11	A/Bar-headed Goose/Qinghai/BTY7-LU2/2016	State Key Laboratory of Virology and Wuhan Institute of Virology, Chinese Academy of Sciences	Wuhan Institute of Virology
EPI774226	HA	China	2016-May-11	A/Bar-headed Goose/Qinghai/BTY7-LU2/2016	State Key Laboratory of Virology and Wuhan Institute of Virology, Chinese Academy of Sciences	Wuhan Institute of Virology
EPI774227	NP	China	2016-May-11	A/Bar-headed Goose/Qinghai/BTY7-LU2/2016	State Key Laboratory of Virology and Wuhan Institute of Virology, Chinese Academy of Sciences	Wuhan Institute of Virology
EPI774228	NA	China	2016-May-11	A/Bar-headed Goose/Qinghai/BTY7-LU2/2016	State Key Laboratory of Virology and Wuhan Institute of Virology, Chinese Academy of Sciences	Wuhan Institute of Virology
EPI774229	MP	China	2016-May-11	A/Bar-headed Goose/Qinghai/BTY7-LU2/2016	State Key Laboratory of Virology and Wuhan Institute of Virology, Chinese Academy of Sciences	Wuhan Institute of Virology
EPI774219	NP	China	2016-May-11	A/Bar-headed Goose/Qinghai/BTY7-LU1/2016	State Key Laboratory of Virology and Wuhan Institute of Virology, Chinese Academy of Sciences	Wuhan Institute of Virology
EPI774222	NS	China	2016-May-11	A/Bar-headed Goose/Qinghai/BTY7-LU1/2016	State Key Laboratory of Virology and Wuhan Institute of Virology, Chinese Academy of Sciences	Wuhan Institute of Virology
EPI774215	PB2	China	2016-May-11	A/Bar-headed Goose/Qinghai/BTY7-LU1/2016	State Key Laboratory of Virology and Wuhan Institute of Virology, Chinese Academy of Sciences	Wuhan Institute of Virology
EPI774216	PB1	China	2016-May-11	A/Bar-headed Goose/Qinghai/BTY7-LU1/2016	State Key Laboratory of Virology and Wuhan Institute of Virology, Chinese Academy of Sciences	Wuhan Institute of Virology
EPI774218	HA	China	2016-May-11	A/Bar-headed Goose/Qinghai/BTY7-LU1/2016	State Key Laboratory of Virology and Wuhan Institute of Virology, Chinese Academy of Sciences	Wuhan Institute of Virology
EPI774217	PA	China	2016-May-11	A/Bar-headed Goose/Qinghai/BTY7-LU1/2016	State Key Laboratory of Virology and Wuhan Institute of Virology, Chinese Academy of Sciences	Wuhan Institute of Virology
EPI774220	NA	China	2016-May-11	A/Bar-headed Goose/Qinghai/BTY7-LU1/2016	State Key Laboratory of Virology and Wuhan Institute of Virology, Chinese Academy of Sciences	Wuhan Institute of Virology
EPI774221	MP	China	2016-May-11	A/Bar-headed Goose/Qinghai/BTY7-LU1/2016	State Key Laboratory of Virology and Wuhan Institute of Virology, Chinese Academy of Sciences	Wuhan Institute of Virology
EPI774212	NA	China	2016-May-11	A/Bar-headed Goose/Qinghai/BTY7-B/2016	State Key Laboratory of Virology and Wuhan Institute of Virology, Chinese Academy of Sciences	Wuhan Institute of Virology
EPI774208	PB1	China	2016-May-11	A/Bar-headed Goose/Qinghai/BTY7-B/2016	State Key Laboratory of Virology and Wuhan Institute of Virology, Chinese Academy of Sciences	Wuhan Institute of Virology
EPI774211	NP	China	2016-May-11	A/Bar-headed Goose/Qinghai/BTY7-B/2016	State Key Laboratory of Virology and Wuhan Institute of Virology, Chinese Academy of Sciences	Wuhan Institute of Virology
EPI774207	PB2	China	2016-May-11	A/Bar-headed Goose/Qinghai/BTY7-B/2016	State Key Laboratory of Virology and Wuhan Institute of Virology, Chinese Academy of Sciences	Wuhan Institute of Virology
EPI774209	PA	China	2016-May-11	A/Bar-headed Goose/Qinghai/BTY7-B/2016	State Key Laboratory of Virology and Wuhan Institute of Virology, Chinese Academy of Sciences	Wuhan Institute of Virology
EPI774213	MP	China	2016-May-11	A/Bar-headed Goose/Qinghai/BTY7-B/2016	State Key Laboratory of Virology and Wuhan Institute of Virology, Chinese Academy of Sciences	Wuhan Institute of Virology
EPI774210	HA	China	2016-May-11	A/Bar-headed Goose/Qinghai/BTY7-B/2016	State Key Laboratory of Virology and Wuhan Institute of Virology, Chinese Academy of Sciences	Wuhan Institute of Virology
EPI774214	NS	China	2016-May-11	A/Bar-headed Goose/Qinghai/BTY7-B/2016	State Key Laboratory of Virology and Wuhan Institute of Virology, Chinese Academy of Sciences	Wuhan Institute of Virology
EPI774200	PA	China	2016-May-11	A/Bar-headed Goose/Qinghai/BTY6-LU/2016	State Key Laboratory of Virology and Wuhan Institute of Virology, Chinese Academy of Sciences	Wuhan Institute of Virology
EPI774201	HA	China	2016-May-11	A/Bar-headed Goose/Qinghai/BTY6-LU/2016	State Key Laboratory of Virology and Wuhan Institute of Virology, Chinese Academy of Sciences	Wuhan Institute of Virology
EPI774202	NP	China	2016-May-11	A/Bar-headed Goose/Qinghai/BTY6-LU/2016	State Key Laboratory of Virology and Wuhan Institute of Virology, Chinese Academy of Sciences	Wuhan Institute of Virology
EPI774198	PB2	China	2016-May-11	A/Bar-headed Goose/Qinghai/BTY6-LU/2016	State Key Laboratory of Virology and Wuhan Institute of Virology, Chinese Academy of Sciences	Wuhan Institute of Virology
EPI774199	PB1	China	2016-May-11	A/Bar-headed Goose/Qinghai/BTY6-LU/2016	State Key Laboratory of Virology and Wuhan Institute of Virology, Chinese Academy of Sciences	Wuhan Institute of Virology
EPI774204	MP	China	2016-May-11	A/Bar-headed Goose/Qinghai/BTY6-LU/2016	State Key Laboratory of Virology and Wuhan Institute of Virology, Chinese Academy of Sciences	Wuhan Institute of Virology
EPI774206	NS	China	2016-May-11	A/Bar-headed Goose/Qinghai/BTY6-LU/2016	State Key Laboratory of Virology and Wuhan Institute of Virology, Chinese Academy of Sciences	Wuhan Institute of Virology
EPI774203	NA	China	2016-May-11	A/Bar-headed Goose/Qinghai/BTY6-LU/2016	State Key Laboratory of Virology and Wuhan Institute of Virology, Chinese Academy of Sciences	Wuhan Institute of Virology
EPI774190	PB2	China	2016-May-11	A/Bar-headed Goose/Qinghai/BTY6-B/2016	State Key Laboratory of Virology and Wuhan Institute of Virology, Chinese Academy of Sciences	Wuhan Institute of Virology
EPI774191	PB1	China	2016-May-11	A/Bar-headed Goose/Qinghai/BTY6-B/2016	State Key Laboratory of Virology and Wuhan Institute of Virology, Chinese Academy of Sciences	Wuhan Institute of Virology
EPI774195	NA	China	2016-May-11	A/Bar-headed Goose/Qinghai/BTY6-B/2016	State Key Laboratory of Virology and Wuhan Institute of Virology, Chinese Academy of Sciences	Wuhan Institute of Virology
EPI774193	HA	China	2016-May-11	A/Bar-headed Goose/Qinghai/BTY6-B/2016	State Key Laboratory of Virology and Wuhan Institute of Virology, Chinese Academy of Sciences	Wuhan Institute of Virology
EPI774192	PA	China	2016-May-11	A/Bar-headed Goose/Qinghai/BTY6-B/2016	State Key Laboratory of Virology and Wuhan Institute of Virology, Chinese Academy of Sciences	Wuhan Institute of Virology
EPI774194	NP	China	2016-May-11	A/Bar-headed Goose/Qinghai/BTY6-B/2016	State Key Laboratory of Virology and Wuhan Institute of Virology, Chinese Academy of Sciences	Wuhan Institute of Virology
EPI774196	MP	China	2016-May-11	A/Bar-headed Goose/Qinghai/BTY6-B/2016	State Key Laboratory of Virology and Wuhan Institute of Virology, Chinese Academy of Sciences	Wuhan Institute of Virology
EPI774197	NS	China	2016-May-11	A/Bar-headed Goose/Qinghai/BTY6-B/2016	State Key Laboratory of Virology and Wuhan Institute of Virology, Chinese Academy of Sciences	Wuhan Institute of Virology
EPI774187	NA	China	2016-May-12	A/Bar-headed Goose/Qinghai/BTY5-B/2016	State Key Laboratory of Virology and Wuhan Institute of Virology, Chinese Academy of Sciences	Wuhan Institute of Virology
EPI774184	PA	China	2016-May-12	A/Bar-headed Goose/Qinghai/BTY5-B/2016	State Key Laboratory of Virology and Wuhan Institute of Virology, Chinese Academy of Sciences	Wuhan Institute of Virology
EPI774185	HA	China	2016-May-12	A/Bar-headed Goose/Qinghai/BTY5-B/2016	State Key Laboratory of Virology and Wuhan Institute of Virology, Chinese Academy of Sciences	Wuhan Institute of Virology
EPI774182	PB2	China	2016-May-12	A/Bar-headed Goose/Qinghai/BTY5-B/2016	State Key Laboratory of Virology and Wuhan Institute of Virology, Chinese Academy of Sciences	Wuhan Institute of Virology
EPI774188	MP	China	2016-May-12	A/Bar-headed Goose/Qinghai/BTY5-B/2016	State Key Laboratory of Virology and Wuhan Institute of Virology, Chinese Academy of Sciences	Wuhan Institute of Virology
EPI774189	NS	China	2016-May-12	A/Bar-headed Goose/Qinghai/BTY5-B/2016	State Key Laboratory of Virology and Wuhan Institute of Virology, Chinese Academy of Sciences	Wuhan Institute of Virology
EPI774183	PB1	China	2016-May-12	A/Bar-headed Goose/Qinghai/BTY5-B/2016	State Key Laboratory of Virology and Wuhan Institute of Virology, Chinese Academy of Sciences	Wuhan Institute of Virology
EPI774186	NP	China	2016-May-12	A/Bar-headed Goose/Qinghai/BTY5-B/2016	State Key Laboratory of Virology and Wuhan Institute of Virology, Chinese Academy of Sciences	Wuhan Institute of Virology
EPI774181	NS	China	2016-May-12	A/Bar-headed Goose/Qinghai/BTY4-LU/2016	State Key Laboratory of Virology and Wuhan Institute of Virology, Chinese Academy of Sciences	Wuhan Institute of Virology
EPI774175	PA	China	2016-May-12	A/Bar-headed Goose/Qinghai/BTY4-LU/2016	State Key Laboratory of Virology and Wuhan Institute of Virology, Chinese Academy of Sciences	Wuhan Institute of Virology
EPI774176	HA	China	2016-May-12	A/Bar-headed Goose/Qinghai/BTY4-LU/2016	State Key Laboratory of Virology and Wuhan Institute of Virology, Chinese Academy of Sciences	Wuhan Institute of Virology
EPI774177	NP	China	2016-May-12	A/Bar-headed Goose/Qinghai/BTY4-LU/2016	State Key Laboratory of Virology and Wuhan Institute of Virology, Chinese Academy of Sciences	Wuhan Institute of Virology
EPI774179	MP	China	2016-May-12	A/Bar-headed Goose/Qinghai/BTY4-LU/2016	State Key Laboratory of Virology and Wuhan Institute of Virology, Chinese Academy of Sciences	Wuhan Institute of Virology
EPI774174	PB1	China	2016-May-12	A/Bar-headed Goose/Qinghai/BTY4-LU/2016	State Key Laboratory of Virology and Wuhan Institute of Virology, Chinese Academy of Sciences	Wuhan Institute of Virology
EPI774178	NA	China	2016-May-12	A/Bar-headed Goose/Qinghai/BTY4-LU/2016	State Key Laboratory of Virology and Wuhan Institute of Virology, Chinese Academy of Sciences	Wuhan Institute of Virology
EPI774173	PB2	China	2016-May-12	A/Bar-headed Goose/Qinghai/BTY4-LU/2016	State Key Laboratory of Virology and Wuhan Institute of Virology, Chinese Academy of Sciences	Wuhan Institute of Virology
EPI774168	HA	China	2016-May-12	A/Bar-headed Goose/Qinghai/BTY4-B/2016	State Key Laboratory of Virology and Wuhan Institute of Virology, Chinese Academy of Sciences	Wuhan Institute of Virology
EPI774169	NP	China	2016-May-12	A/Bar-headed Goose/Qinghai/BTY4-B/2016	State Key Laboratory of Virology and Wuhan Institute of Virology, Chinese Academy of Sciences	Wuhan Institute of Virology
EPI774170	NA	China	2016-May-12	A/Bar-headed Goose/Qinghai/BTY4-B/2016	State Key Laboratory of Virology and Wuhan Institute of Virology, Chinese Academy of Sciences	Wuhan Institute of Virology
EPI774172	NS	China	2016-May-12	A/Bar-headed Goose/Qinghai/BTY4-B/2016	State Key Laboratory of Virology and Wuhan Institute of Virology, Chinese Academy of Sciences	Wuhan Institute of Virology
EPI774165	PB2	China	2016-May-12	A/Bar-headed Goose/Qinghai/BTY4-B/2016	State Key Laboratory of Virology and Wuhan Institute of Virology, Chinese Academy of Sciences	Wuhan Institute of Virology
EPI774167	PA	China	2016-May-12	A/Bar-headed Goose/Qinghai/BTY4-B/2016	State Key Laboratory of Virology and Wuhan Institute of Virology, Chinese Academy of Sciences	Wuhan Institute of Virology
EPI774171	MP	China	2016-May-12	A/Bar-headed Goose/Qinghai/BTY4-B/2016	State Key Laboratory of Virology and Wuhan Institute of Virology, Chinese Academy of Sciences	Wuhan Institute of Virology
EPI774166	PB1	China	2016-May-12	A/Bar-headed Goose/Qinghai/BTY4-B/2016	State Key Laboratory of Virology and Wuhan Institute of Virology, Chinese Academy of Sciences	Wuhan Institute of Virology
EPI774160	NP	China	2016-May-12	A/Bar-headed Goose/Qinghai/BTY3-LU/2016	State Key Laboratory of Virology and Wuhan Institute of Virology, Chinese Academy of Sciences	Wuhan Institute of Virology
EPI774156	PB2	China	2016-May-12	A/Bar-headed Goose/Qinghai/BTY3-LU/2016	State Key Laboratory of Virology and Wuhan Institute of Virology, Chinese Academy of Sciences	Wuhan Institute of Virology
EPI774158	PA	China	2016-May-12	A/Bar-headed Goose/Qinghai/BTY3-LU/2016	State Key Laboratory of Virology and Wuhan Institute of Virology, Chinese Academy of Sciences	Wuhan Institute of Virology
EPI774159	HA	China	2016-May-12	A/Bar-headed Goose/Qinghai/BTY3-LU/2016	State Key Laboratory of Virology and Wuhan Institute of Virology, Chinese Academy of Sciences	Wuhan Institute of Virology
EPI774164	NS	China	2016-May-12	A/Bar-headed Goose/Qinghai/BTY3-LU/2016	State Key Laboratory of Virology and Wuhan Institute of Virology, Chinese Academy of Sciences	Wuhan Institute of Virology
EPI774161	NA	China	2016-May-12	A/Bar-headed Goose/Qinghai/BTY3-LU/2016	State Key Laboratory of Virology and Wuhan Institute of Virology, Chinese Academy of Sciences	Wuhan Institute of Virology
EPI774157	PB1	China	2016-May-12	A/Bar-headed Goose/Qinghai/BTY3-LU/2016	State Key Laboratory of Virology and Wuhan Institute of Virology, Chinese Academy of Sciences	Wuhan Institute of Virology
EPI774162	MP	China	2016-May-12	A/Bar-headed Goose/Qinghai/BTY3-LU/2016	State Key Laboratory of Virology and Wuhan Institute of Virology, Chinese Academy of Sciences	Wuhan Institute of Virology
EPI774151	NP	China	2016-May-12	A/Bar-headed Goose/Qinghai/BTY3-B/2016	State Key Laboratory of Virology and Wuhan Institute of Virology, Chinese Academy of Sciences	Wuhan Institute of Virology
EPI774155	NS	China	2016-May-12	A/Bar-headed Goose/Qinghai/BTY3-B/2016	State Key Laboratory of Virology and Wuhan Institute of Virology, Chinese Academy of Sciences	Wuhan Institute of Virology
EPI774152	NA	China	2016-May-12	A/Bar-headed Goose/Qinghai/BTY3-B/2016	State Key Laboratory of Virology and Wuhan Institute of Virology, Chinese Academy of Sciences	Wuhan Institute of Virology
EPI774148	PB1	China	2016-May-12	A/Bar-headed Goose/Qinghai/BTY3-B/2016	State Key Laboratory of Virology and Wuhan Institute of Virology, Chinese Academy of Sciences	Wuhan Institute of Virology
EPI774150	HA	China	2016-May-12	A/Bar-headed Goose/Qinghai/BTY3-B/2016	State Key Laboratory of Virology and Wuhan Institute of Virology, Chinese Academy of Sciences	Wuhan Institute of Virology
EPI774153	MP	China	2016-May-12	A/Bar-headed Goose/Qinghai/BTY3-B/2016	State Key Laboratory of Virology and Wuhan Institute of Virology, Chinese Academy of Sciences	Wuhan Institute of Virology
EPI774147	PB2	China	2016-May-12	A/Bar-headed Goose/Qinghai/BTY3-B/2016	State Key Laboratory of Virology and Wuhan Institute of Virology, Chinese Academy of Sciences	Wuhan Institute of Virology
EPI774149	PA	China	2016-May-12	A/Bar-headed Goose/Qinghai/BTY3-B/2016	State Key Laboratory of Virology and Wuhan Institute of Virology, Chinese Academy of Sciences	Wuhan Institute of Virology
EPI774141	PA	China	2016-May-12	A/Bar-headed Goose/Qinghai/BTY2-LU/2016	State Key Laboratory of Virology and Wuhan Institute of Virology, Chinese Academy of Sciences	Wuhan Institute of Virology
EPI774140	PB1	China	2016-May-12	A/Bar-headed Goose/Qinghai/BTY2-LU/2016	State Key Laboratory of Virology and Wuhan Institute of Virology, Chinese Academy of Sciences	Wuhan Institute of Virology
EPI774146	NS	China	2016-May-12	A/Bar-headed Goose/Qinghai/BTY2-LU/2016	State Key Laboratory of Virology and Wuhan Institute of Virology, Chinese Academy of Sciences	Wuhan Institute of Virology
EPI774143	NP	China	2016-May-12	A/Bar-headed Goose/Qinghai/BTY2-LU/2016	State Key Laboratory of Virology and Wuhan Institute of Virology, Chinese Academy of Sciences	Wuhan Institute of Virology
EPI774139	PB2	China	2016-May-12	A/Bar-headed Goose/Qinghai/BTY2-LU/2016	State Key Laboratory of Virology and Wuhan Institute of Virology, Chinese Academy of Sciences	Wuhan Institute of Virology
EPI774142	HA	China	2016-May-12	A/Bar-headed Goose/Qinghai/BTY2-LU/2016	State Key Laboratory of Virology and Wuhan Institute of Virology, Chinese Academy of Sciences	Wuhan Institute of Virology
EPI774144	NA	China	2016-May-12	A/Bar-headed Goose/Qinghai/BTY2-LU/2016	State Key Laboratory of Virology and Wuhan Institute of Virology, Chinese Academy of Sciences	Wuhan Institute of Virology
EPI774145	MP	China	2016-May-12	A/Bar-headed Goose/Qinghai/BTY2-LU/2016	State Key Laboratory of Virology and Wuhan Institute of Virology, Chinese Academy of Sciences	Wuhan Institute of Virology
EPI774133	HA	China	2016-May-12	A/Bar-headed Goose/Qinghai/BTY2-B/2016	State Key Laboratory of Virology and Wuhan Institute of Virology, Chinese Academy of Sciences	Wuhan Institute of Virology
EPI774129	PB1	China	2016-May-12	A/Bar-headed Goose/Qinghai/BTY2-B/2016	State Key Laboratory of Virology and Wuhan Institute of Virology, Chinese Academy of Sciences	Wuhan Institute of Virology
EPI774131	PA	China	2016-May-12	A/Bar-headed Goose/Qinghai/BTY2-B/2016	State Key Laboratory of Virology and Wuhan Institute of Virology, Chinese Academy of Sciences	Wuhan Institute of Virology
EPI774134	NP	China	2016-May-12	A/Bar-headed Goose/Qinghai/BTY2-B/2016	State Key Laboratory of Virology and Wuhan Institute of Virology, Chinese Academy of Sciences	Wuhan Institute of Virology
EPI774137	MP	China	2016-May-12	A/Bar-headed Goose/Qinghai/BTY2-B/2016	State Key Laboratory of Virology and Wuhan Institute of Virology, Chinese Academy of Sciences	Wuhan Institute of Virology
EPI774138	NS	China	2016-May-12	A/Bar-headed Goose/Qinghai/BTY2-B/2016	State Key Laboratory of Virology and Wuhan Institute of Virology, Chinese Academy of Sciences	Wuhan Institute of Virology
EPI774136	NA	China	2016-May-12	A/Bar-headed Goose/Qinghai/BTY2-B/2016	State Key Laboratory of Virology and Wuhan Institute of Virology, Chinese Academy of Sciences	Wuhan Institute of Virology
EPI774127	PB2	China	2016-May-12	A/Bar-headed Goose/Qinghai/BTY2-B/2016	State Key Laboratory of Virology and Wuhan Institute of Virology, Chinese Academy of Sciences	Wuhan Institute of Virology
EPI774124	NS	China	2016-May-09	A/Bar-headed Goose/Qinghai/BTY1-LV/2016	State Key Laboratory of Virology and Wuhan Institute of Virology, Chinese Academy of Sciences	Wuhan Institute of Virology
EPI774118	PB2	China	2016-May-09	A/Bar-headed Goose/Qinghai/BTY1-LV/2016	State Key Laboratory of Virology and Wuhan Institute of Virology, Chinese Academy of Sciences	Wuhan Institute of Virology
EPI774120	PA	China	2016-May-09	A/Bar-headed Goose/Qinghai/BTY1-LV/2016	State Key Laboratory of Virology and Wuhan Institute of Virology, Chinese Academy of Sciences	Wuhan Institute of Virology
EPI774121	HA	China	2016-May-09	A/Bar-headed Goose/Qinghai/BTY1-LV/2016	State Key Laboratory of Virology and Wuhan Institute of Virology, Chinese Academy of Sciences	Wuhan Institute of Virology
EPI774122	NP	China	2016-May-09	A/Bar-headed Goose/Qinghai/BTY1-LV/2016	State Key Laboratory of Virology and Wuhan Institute of Virology, Chinese Academy of Sciences	Wuhan Institute of Virology
EPI774119	PB1	China	2016-May-09	A/Bar-headed Goose/Qinghai/BTY1-LV/2016	State Key Laboratory of Virology and Wuhan Institute of Virology, Chinese Academy of Sciences	Wuhan Institute of Virology
EPI774123	MP	China	2016-May-09	A/Bar-headed Goose/Qinghai/BTY1-LV/2016	State Key Laboratory of Virology and Wuhan Institute of Virology, Chinese Academy of Sciences	Wuhan Institute of Virology
EPI774112	PA	China	2016-May-09	A/Bar-headed Goose/Qinghai/BTY1-B/2016	State Key Laboratory of Virology and Wuhan Institute of Virology, Chinese Academy of Sciences	Wuhan Institute of Virology
EPI774110	PB2	China	2016-May-09	A/Bar-headed Goose/Qinghai/BTY1-B/2016	State Key Laboratory of Virology and Wuhan Institute of Virology, Chinese Academy of Sciences	Wuhan Institute of Virology
EPI774117	NS	China	2016-May-09	A/Bar-headed Goose/Qinghai/BTY1-B/2016	State Key Laboratory of Virology and Wuhan Institute of Virology, Chinese Academy of Sciences	Wuhan Institute of Virology
EPI774111	PB1	China	2016-May-09	A/Bar-headed Goose/Qinghai/BTY1-B/2016	State Key Laboratory of Virology and Wuhan Institute of Virology, Chinese Academy of Sciences	Wuhan Institute of Virology
EPI774113	HA	China	2016-May-09	A/Bar-headed Goose/Qinghai/BTY1-B/2016	State Key Laboratory of Virology and Wuhan Institute of Virology, Chinese Academy of Sciences	Wuhan Institute of Virology
EPI774115	NA	China	2016-May-09	A/Bar-headed Goose/Qinghai/BTY1-B/2016	State Key Laboratory of Virology and Wuhan Institute of Virology, Chinese Academy of Sciences	Wuhan Institute of Virology
EPI774116	MP	China	2016-May-09	A/Bar-headed Goose/Qinghai/BTY1-B/2016	State Key Laboratory of Virology and Wuhan Institute of Virology, Chinese Academy of Sciences	Wuhan Institute of Virology
EPI774114	NP	China	2016-May-09	A/Bar-headed Goose/Qinghai/BTY1-B/2016	State Key Laboratory of Virology and Wuhan Institute of Virology, Chinese Academy of Sciences	Wuhan Institute of Virology
EPI1019695	NP	Netherlands	2016-Nov-17	A/Gull10/NL-Marker Wadden/16014466-014/2016	Wageningen Bioveterinary Reseach	Central Veterinary Institute	Beerens, Nancy; Heutink, Rene; Harders, Frank; Verschuren-Pritz, Sylvia; Bossers, Alex; Koch, Guus; Bergervoet, Saskia
EPI1019696	NS	Netherlands	2016-Nov-17	A/Gull10/NL-Marker Wadden/16014466-014/2016	Wageningen Bioveterinary Reseach	Central Veterinary Institute	Beerens, Nancy; Heutink, Rene; Harders, Frank; Verschuren-Pritz, Sylvia; Bossers, Alex; Koch, Guus; Bergervoet, Saskia
EPI1019697	MP	Netherlands	2016-Nov-17	A/Gull10/NL-Marker Wadden/16014466-014/2016	Wageningen Bioveterinary Reseach	Central Veterinary Institute	Beerens, Nancy; Heutink, Rene; Harders, Frank; Verschuren-Pritz, Sylvia; Bossers, Alex; Koch, Guus; Bergervoet, Saskia
EPI1019700	PB1	Netherlands	2016-Nov-17	A/Gull10/NL-Marker Wadden/16014466-014/2016	Wageningen Bioveterinary Reseach	Central Veterinary Institute	Beerens, Nancy; Heutink, Rene; Harders, Frank; Verschuren-Pritz, Sylvia; Bossers, Alex; Koch, Guus; Bergervoet, Saskia
EPI1019701	NA	Netherlands	2016-Nov-17	A/Gull10/NL-Marker Wadden/16014466-014/2016	Wageningen Bioveterinary Reseach	Central Veterinary Institute	Beerens, Nancy; Heutink, Rene; Harders, Frank; Verschuren-Pritz, Sylvia; Bossers, Alex; Koch, Guus; Bergervoet, Saskia
EPI1019702	HA	Netherlands	2016-Nov-17	A/Gull10/NL-Marker Wadden/16014466-014/2016	Wageningen Bioveterinary Reseach	Central Veterinary Institute	Beerens, Nancy; Heutink, Rene; Harders, Frank; Verschuren-Pritz, Sylvia; Bossers, Alex; Koch, Guus; Bergervoet, Saskia
EPI1019698	PA	Netherlands	2016-Nov-17	A/Gull10/NL-Marker Wadden/16014466-014/2016	Wageningen Bioveterinary Reseach	Central Veterinary Institute	Beerens, Nancy; Heutink, Rene; Harders, Frank; Verschuren-Pritz, Sylvia; Bossers, Alex; Koch, Guus; Bergervoet, Saskia
EPI1019699	PB2	Netherlands	2016-Nov-17	A/Gull10/NL-Marker Wadden/16014466-014/2016	Wageningen Bioveterinary Reseach	Central Veterinary Institute	Beerens, Nancy; Heutink, Rene; Harders, Frank; Verschuren-Pritz, Sylvia; Bossers, Alex; Koch, Guus; Bergervoet, Saskia
EPI1019690	PA	Netherlands	2016-Nov-17	A/Gull1/NL-Marker Wadden/16014466-011/2016	Wageningen Bioveterinary Reseach	Central Veterinary Institute	Beerens, Nancy; Heutink, Rene; Harders, Frank; Verschuren-Pritz, Sylvia; Bossers, Alex; Koch, Guus; Bergervoet, Saskia
EPI1019691	PB2	Netherlands	2016-Nov-17	A/Gull1/NL-Marker Wadden/16014466-011/2016	Wageningen Bioveterinary Reseach	Central Veterinary Institute	Beerens, Nancy; Heutink, Rene; Harders, Frank; Verschuren-Pritz, Sylvia; Bossers, Alex; Koch, Guus; Bergervoet, Saskia
EPI1019692	PB1	Netherlands	2016-Nov-17	A/Gull1/NL-Marker Wadden/16014466-011/2016	Wageningen Bioveterinary Reseach	Central Veterinary Institute	Beerens, Nancy; Heutink, Rene; Harders, Frank; Verschuren-Pritz, Sylvia; Bossers, Alex; Koch, Guus; Bergervoet, Saskia
EPI1019687	NP	Netherlands	2016-Nov-17	A/Gull1/NL-Marker Wadden/16014466-011/2016	Wageningen Bioveterinary Reseach	Central Veterinary Institute	Beerens, Nancy; Heutink, Rene; Harders, Frank; Verschuren-Pritz, Sylvia; Bossers, Alex; Koch, Guus; Bergervoet, Saskia
EPI1019688	NS	Netherlands	2016-Nov-17	A/Gull1/NL-Marker Wadden/16014466-011/2016	Wageningen Bioveterinary Reseach	Central Veterinary Institute	Beerens, Nancy; Heutink, Rene; Harders, Frank; Verschuren-Pritz, Sylvia; Bossers, Alex; Koch, Guus; Bergervoet, Saskia
EPI1019689	MP	Netherlands	2016-Nov-17	A/Gull1/NL-Marker Wadden/16014466-011/2016	Wageningen Bioveterinary Reseach	Central Veterinary Institute	Beerens, Nancy; Heutink, Rene; Harders, Frank; Verschuren-Pritz, Sylvia; Bossers, Alex; Koch, Guus; Bergervoet, Saskia
EPI1019693	NA	Netherlands	2016-Nov-17	A/Gull1/NL-Marker Wadden/16014466-011/2016	Wageningen Bioveterinary Reseach	Central Veterinary Institute	Beerens, Nancy; Heutink, Rene; Harders, Frank; Verschuren-Pritz, Sylvia; Bossers, Alex; Koch, Guus; Bergervoet, Saskia
EPI1019694	HA	Netherlands	2016-Nov-17	A/Gull1/NL-Marker Wadden/16014466-011/2016	Wageningen Bioveterinary Reseach	Central Veterinary Institute	Beerens, Nancy; Heutink, Rene; Harders, Frank; Verschuren-Pritz, Sylvia; Bossers, Alex; Koch, Guus; Bergervoet, Saskia
EPI1019682	PA	Netherlands	2016-Nov-17	A/Gull/NL-Marker Wadden/16014466-020/2016	Wageningen Bioveterinary Reseach	Central Veterinary Institute	Beerens, Nancy; Heutink, Rene; Harders, Frank; Verschuren-Pritz, Sylvia; Bossers, Alex; Koch, Guus; Bergervoet, Saskia
EPI1019683	PB2	Netherlands	2016-Nov-17	A/Gull/NL-Marker Wadden/16014466-020/2016	Wageningen Bioveterinary Reseach	Central Veterinary Institute	Beerens, Nancy; Heutink, Rene; Harders, Frank; Verschuren-Pritz, Sylvia; Bossers, Alex; Koch, Guus; Bergervoet, Saskia
EPI1019684	PB1	Netherlands	2016-Nov-17	A/Gull/NL-Marker Wadden/16014466-020/2016	Wageningen Bioveterinary Reseach	Central Veterinary Institute	Beerens, Nancy; Heutink, Rene; Harders, Frank; Verschuren-Pritz, Sylvia; Bossers, Alex; Koch, Guus; Bergervoet, Saskia
EPI1019679	NP	Netherlands	2016-Nov-17	A/Gull/NL-Marker Wadden/16014466-020/2016	Wageningen Bioveterinary Reseach	Central Veterinary Institute	Beerens, Nancy; Heutink, Rene; Harders, Frank; Verschuren-Pritz, Sylvia; Bossers, Alex; Koch, Guus; Bergervoet, Saskia
EPI1019680	NS	Netherlands	2016-Nov-17	A/Gull/NL-Marker Wadden/16014466-020/2016	Wageningen Bioveterinary Reseach	Central Veterinary Institute	Beerens, Nancy; Heutink, Rene; Harders, Frank; Verschuren-Pritz, Sylvia; Bossers, Alex; Koch, Guus; Bergervoet, Saskia
EPI1019681	MP	Netherlands	2016-Nov-17	A/Gull/NL-Marker Wadden/16014466-020/2016	Wageningen Bioveterinary Reseach	Central Veterinary Institute	Beerens, Nancy; Heutink, Rene; Harders, Frank; Verschuren-Pritz, Sylvia; Bossers, Alex; Koch, Guus; Bergervoet, Saskia
EPI1019685	NA	Netherlands	2016-Nov-17	A/Gull/NL-Marker Wadden/16014466-020/2016	Wageningen Bioveterinary Reseach	Central Veterinary Institute	Beerens, Nancy; Heutink, Rene; Harders, Frank; Verschuren-Pritz, Sylvia; Bossers, Alex; Koch, Guus; Bergervoet, Saskia
EPI1019686	HA	Netherlands	2016-Nov-17	A/Gull/NL-Marker Wadden/16014466-020/2016	Wageningen Bioveterinary Reseach	Central Veterinary Institute	Beerens, Nancy; Heutink, Rene; Harders, Frank; Verschuren-Pritz, Sylvia; Bossers, Alex; Koch, Guus; Bergervoet, Saskia
EPI691835	PA	Germany	2014-Dec-01	A/gull/Germany-NI/R45/2015		Friedrich-Loeffler-Institut
EPI691836	HA	Germany	2014-Dec-01	A/gull/Germany-NI/R45/2015		Friedrich-Loeffler-Institut
EPI691839	MP	Germany	2014-Dec-01	A/gull/Germany-NI/R45/2015		Friedrich-Loeffler-Institut
EPI691838	NP	Germany	2014-Dec-01	A/gull/Germany-NI/R45/2015		Friedrich-Loeffler-Institut
EPI691840	NS	Germany	2014-Dec-01	A/gull/Germany-NI/R45/2015		Friedrich-Loeffler-Institut
EPI691833	PB2	Germany	2014-Dec-01	A/gull/Germany-NI/R45/2015		Friedrich-Loeffler-Institut
EPI691834	PB1	Germany	2014-Dec-01	A/gull/Germany-NI/R45/2015		Friedrich-Loeffler-Institut
EPI691837	NA	Germany	2014-Dec-01	A/gull/Germany-NI/R45/2015		Friedrich-Loeffler-Institut
EPI869943	PB1	Poland	2016-Nov-09	A/herring gull/Poland/84/2016		National Veterinary Research Institut Poland, PIWet-PIB	E. Swieton, K. Smietanka
EPI869940	HA	Poland	2016-Nov-09	A/herring gull/Poland/84/2016		National Veterinary Research Institut Poland, PIWet-PIB	E. Swieton, K. Smietanka
EPI869941	NA	Poland	2016-Nov-09	A/herring gull/Poland/84/2016		National Veterinary Research Institut Poland, PIWet-PIB	E. Swieton, K. Smietanka
EPI869946	MP	Poland	2016-Nov-09	A/herring gull/Poland/84/2016		National Veterinary Research Institut Poland, PIWet-PIB	E. Swieton, K. Smietanka
EPI869947	NS	Poland	2016-Nov-09	A/herring gull/Poland/84/2016		National Veterinary Research Institut Poland, PIWet-PIB	E. Swieton, K. Smietanka
EPI869944	PA	Poland	2016-Nov-09	A/herring gull/Poland/84/2016		National Veterinary Research Institut Poland, PIWet-PIB	E. Swieton, K. Smietanka
EPI869945	NP	Poland	2016-Nov-09	A/herring gull/Poland/84/2016		National Veterinary Research Institut Poland, PIWet-PIB	E. Swieton, K. Smietanka
EPI869942	PB2	Poland	2016-Nov-09	A/herring gull/Poland/84/2016		National Veterinary Research Institut Poland, PIWet-PIB	E. Swieton, K. Smietanka
EPI774495	PB2	China	2016-May-15	A/Brown-headed Gull/Qinghai/ZTO6-MU/2016	State Key Laboratory of Virology and Wuhan Institute of Virology, Chinese Academy of Sciences	Wuhan Institute of Virology
EPI774497	PA	China	2016-May-15	A/Brown-headed Gull/Qinghai/ZTO6-MU/2016	State Key Laboratory of Virology and Wuhan Institute of Virology, Chinese Academy of Sciences	Wuhan Institute of Virology
EPI774499	NP	China	2016-May-15	A/Brown-headed Gull/Qinghai/ZTO6-MU/2016	State Key Laboratory of Virology and Wuhan Institute of Virology, Chinese Academy of Sciences	Wuhan Institute of Virology
EPI774501	MP	China	2016-May-15	A/Brown-headed Gull/Qinghai/ZTO6-MU/2016	State Key Laboratory of Virology and Wuhan Institute of Virology, Chinese Academy of Sciences	Wuhan Institute of Virology
EPI774496	PB1	China	2016-May-15	A/Brown-headed Gull/Qinghai/ZTO6-MU/2016	State Key Laboratory of Virology and Wuhan Institute of Virology, Chinese Academy of Sciences	Wuhan Institute of Virology
EPI774500	NA	China	2016-May-15	A/Brown-headed Gull/Qinghai/ZTO6-MU/2016	State Key Laboratory of Virology and Wuhan Institute of Virology, Chinese Academy of Sciences	Wuhan Institute of Virology
EPI774502	NS	China	2016-May-15	A/Brown-headed Gull/Qinghai/ZTO6-MU/2016	State Key Laboratory of Virology and Wuhan Institute of Virology, Chinese Academy of Sciences	Wuhan Institute of Virology
EPI774498	HA	China	2016-May-15	A/Brown-headed Gull/Qinghai/ZTO6-MU/2016	State Key Laboratory of Virology and Wuhan Institute of Virology, Chinese Academy of Sciences	Wuhan Institute of Virology
EPI774487	PB2	China	2016-May-15	A/Brown-headed Gull/Qinghai/ZTO6-SP/2016	State Key Laboratory of Virology and Wuhan Institute of Virology, Chinese Academy of Sciences	Wuhan Institute of Virology
EPI774494	NS	China	2016-May-15	A/Brown-headed Gull/Qinghai/ZTO6-SP/2016	State Key Laboratory of Virology and Wuhan Institute of Virology, Chinese Academy of Sciences	Wuhan Institute of Virology
EPI774492	NA	China	2016-May-15	A/Brown-headed Gull/Qinghai/ZTO6-SP/2016	State Key Laboratory of Virology and Wuhan Institute of Virology, Chinese Academy of Sciences	Wuhan Institute of Virology
EPI774488	PB1	China	2016-May-15	A/Brown-headed Gull/Qinghai/ZTO6-SP/2016	State Key Laboratory of Virology and Wuhan Institute of Virology, Chinese Academy of Sciences	Wuhan Institute of Virology
EPI774490	HA	China	2016-May-15	A/Brown-headed Gull/Qinghai/ZTO6-SP/2016	State Key Laboratory of Virology and Wuhan Institute of Virology, Chinese Academy of Sciences	Wuhan Institute of Virology
EPI774489	PA	China	2016-May-15	A/Brown-headed Gull/Qinghai/ZTO6-SP/2016	State Key Laboratory of Virology and Wuhan Institute of Virology, Chinese Academy of Sciences	Wuhan Institute of Virology
EPI774491	NP	China	2016-May-15	A/Brown-headed Gull/Qinghai/ZTO6-SP/2016	State Key Laboratory of Virology and Wuhan Institute of Virology, Chinese Academy of Sciences	Wuhan Institute of Virology
EPI774493	MP	China	2016-May-15	A/Brown-headed Gull/Qinghai/ZTO6-SP/2016	State Key Laboratory of Virology and Wuhan Institute of Virology, Chinese Academy of Sciences	Wuhan Institute of Virology
EPI774480	PB2	China	2016-May-15	A/Brown-headed Gull/Qinghai/ZTO6-B/2016	State Key Laboratory of Virology and Wuhan Institute of Virology, Chinese Academy of Sciences	Wuhan Institute of Virology
EPI774483	HA	China	2016-May-15	A/Brown-headed Gull/Qinghai/ZTO6-B/2016	State Key Laboratory of Virology and Wuhan Institute of Virology, Chinese Academy of Sciences	Wuhan Institute of Virology
EPI774484	NA	China	2016-May-15	A/Brown-headed Gull/Qinghai/ZTO6-B/2016	State Key Laboratory of Virology and Wuhan Institute of Virology, Chinese Academy of Sciences	Wuhan Institute of Virology
EPI774482	PA	China	2016-May-15	A/Brown-headed Gull/Qinghai/ZTO6-B/2016	State Key Laboratory of Virology and Wuhan Institute of Virology, Chinese Academy of Sciences	Wuhan Institute of Virology
EPI774485	MP	China	2016-May-15	A/Brown-headed Gull/Qinghai/ZTO6-B/2016	State Key Laboratory of Virology and Wuhan Institute of Virology, Chinese Academy of Sciences	Wuhan Institute of Virology
EPI774481	PB1	China	2016-May-15	A/Brown-headed Gull/Qinghai/ZTO6-B/2016	State Key Laboratory of Virology and Wuhan Institute of Virology, Chinese Academy of Sciences	Wuhan Institute of Virology
EPI774486	NS	China	2016-May-15	A/Brown-headed Gull/Qinghai/ZTO6-B/2016	State Key Laboratory of Virology and Wuhan Institute of Virology, Chinese Academy of Sciences	Wuhan Institute of Virology
EPI774474	PA	China	2016-May-14	A/Brown-headed Gull/Qinghai/ZTO5-K/2016	State Key Laboratory of Virology and Wuhan Institute of Virology, Chinese Academy of Sciences	Wuhan Institute of Virology
EPI774477	NA	China	2016-May-14	A/Brown-headed Gull/Qinghai/ZTO5-K/2016	State Key Laboratory of Virology and Wuhan Institute of Virology, Chinese Academy of Sciences	Wuhan Institute of Virology
EPI774475	HA	China	2016-May-14	A/Brown-headed Gull/Qinghai/ZTO5-K/2016	State Key Laboratory of Virology and Wuhan Institute of Virology, Chinese Academy of Sciences	Wuhan Institute of Virology
EPI774472	PB2	China	2016-May-14	A/Brown-headed Gull/Qinghai/ZTO5-K/2016	State Key Laboratory of Virology and Wuhan Institute of Virology, Chinese Academy of Sciences	Wuhan Institute of Virology
EPI774473	PB1	China	2016-May-14	A/Brown-headed Gull/Qinghai/ZTO5-K/2016	State Key Laboratory of Virology and Wuhan Institute of Virology, Chinese Academy of Sciences	Wuhan Institute of Virology
EPI774476	NP	China	2016-May-14	A/Brown-headed Gull/Qinghai/ZTO5-K/2016	State Key Laboratory of Virology and Wuhan Institute of Virology, Chinese Academy of Sciences	Wuhan Institute of Virology
EPI774478	MP	China	2016-May-14	A/Brown-headed Gull/Qinghai/ZTO5-K/2016	State Key Laboratory of Virology and Wuhan Institute of Virology, Chinese Academy of Sciences	Wuhan Institute of Virology
EPI774479	NS	China	2016-May-14	A/Brown-headed Gull/Qinghai/ZTO5-K/2016	State Key Laboratory of Virology and Wuhan Institute of Virology, Chinese Academy of Sciences	Wuhan Institute of Virology
EPI774463	PB2	China	2016-May-14	A/Brown-headed Gull/Qinghai/ZTO5-B/2016	State Key Laboratory of Virology and Wuhan Institute of Virology, Chinese Academy of Sciences	Wuhan Institute of Virology
EPI774465	PA	China	2016-May-14	A/Brown-headed Gull/Qinghai/ZTO5-B/2016	State Key Laboratory of Virology and Wuhan Institute of Virology, Chinese Academy of Sciences	Wuhan Institute of Virology
EPI774466	HA	China	2016-May-14	A/Brown-headed Gull/Qinghai/ZTO5-B/2016	State Key Laboratory of Virology and Wuhan Institute of Virology, Chinese Academy of Sciences	Wuhan Institute of Virology
EPI774470	MP	China	2016-May-14	A/Brown-headed Gull/Qinghai/ZTO5-B/2016	State Key Laboratory of Virology and Wuhan Institute of Virology, Chinese Academy of Sciences	Wuhan Institute of Virology
EPI774471	NS	China	2016-May-14	A/Brown-headed Gull/Qinghai/ZTO5-B/2016	State Key Laboratory of Virology and Wuhan Institute of Virology, Chinese Academy of Sciences	Wuhan Institute of Virology
EPI774464	PB1	China	2016-May-14	A/Brown-headed Gull/Qinghai/ZTO5-B/2016	State Key Laboratory of Virology and Wuhan Institute of Virology, Chinese Academy of Sciences	Wuhan Institute of Virology
EPI774467	NP	China	2016-May-14	A/Brown-headed Gull/Qinghai/ZTO5-B/2016	State Key Laboratory of Virology and Wuhan Institute of Virology, Chinese Academy of Sciences	Wuhan Institute of Virology
EPI774468	NA	China	2016-May-14	A/Brown-headed Gull/Qinghai/ZTO5-B/2016	State Key Laboratory of Virology and Wuhan Institute of Virology, Chinese Academy of Sciences	Wuhan Institute of Virology
EPI774455	PB2	China	2016-May-11	A/Brown-headed Gull/Qinghai/ZTO4-B/2016	State Key Laboratory of Virology and Wuhan Institute of Virology, Chinese Academy of Sciences	Wuhan Institute of Virology
EPI774456	PB1	China	2016-May-11	A/Brown-headed Gull/Qinghai/ZTO4-B/2016	State Key Laboratory of Virology and Wuhan Institute of Virology, Chinese Academy of Sciences	Wuhan Institute of Virology
EPI774459	NP	China	2016-May-11	A/Brown-headed Gull/Qinghai/ZTO4-B/2016	State Key Laboratory of Virology and Wuhan Institute of Virology, Chinese Academy of Sciences	Wuhan Institute of Virology
EPI774458	HA	China	2016-May-11	A/Brown-headed Gull/Qinghai/ZTO4-B/2016	State Key Laboratory of Virology and Wuhan Institute of Virology, Chinese Academy of Sciences	Wuhan Institute of Virology
EPI774460	NA	China	2016-May-11	A/Brown-headed Gull/Qinghai/ZTO4-B/2016	State Key Laboratory of Virology and Wuhan Institute of Virology, Chinese Academy of Sciences	Wuhan Institute of Virology
EPI774461	MP	China	2016-May-11	A/Brown-headed Gull/Qinghai/ZTO4-B/2016	State Key Laboratory of Virology and Wuhan Institute of Virology, Chinese Academy of Sciences	Wuhan Institute of Virology
EPI774457	PA	China	2016-May-11	A/Brown-headed Gull/Qinghai/ZTO4-B/2016	State Key Laboratory of Virology and Wuhan Institute of Virology, Chinese Academy of Sciences	Wuhan Institute of Virology
EPI774462	NS	China	2016-May-11	A/Brown-headed Gull/Qinghai/ZTO4-B/2016	State Key Laboratory of Virology and Wuhan Institute of Virology, Chinese Academy of Sciences	Wuhan Institute of Virology
EPI774450	HA	China	2016-May-12	A/Brown-headed Gull/Qinghai/ZTO3-LU/2016	State Key Laboratory of Virology and Wuhan Institute of Virology, Chinese Academy of Sciences	Wuhan Institute of Virology
EPI774452	NA	China	2016-May-12	A/Brown-headed Gull/Qinghai/ZTO3-LU/2016	State Key Laboratory of Virology and Wuhan Institute of Virology, Chinese Academy of Sciences	Wuhan Institute of Virology
EPI774453	MP	China	2016-May-12	A/Brown-headed Gull/Qinghai/ZTO3-LU/2016	State Key Laboratory of Virology and Wuhan Institute of Virology, Chinese Academy of Sciences	Wuhan Institute of Virology
EPI774447	PB2	China	2016-May-12	A/Brown-headed Gull/Qinghai/ZTO3-LU/2016	State Key Laboratory of Virology and Wuhan Institute of Virology, Chinese Academy of Sciences	Wuhan Institute of Virology
EPI774448	PB1	China	2016-May-12	A/Brown-headed Gull/Qinghai/ZTO3-LU/2016	State Key Laboratory of Virology and Wuhan Institute of Virology, Chinese Academy of Sciences	Wuhan Institute of Virology
EPI774449	PA	China	2016-May-12	A/Brown-headed Gull/Qinghai/ZTO3-LU/2016	State Key Laboratory of Virology and Wuhan Institute of Virology, Chinese Academy of Sciences	Wuhan Institute of Virology
EPI774451	NP	China	2016-May-12	A/Brown-headed Gull/Qinghai/ZTO3-LU/2016	State Key Laboratory of Virology and Wuhan Institute of Virology, Chinese Academy of Sciences	Wuhan Institute of Virology
EPI774454	NS	China	2016-May-12	A/Brown-headed Gull/Qinghai/ZTO3-LU/2016	State Key Laboratory of Virology and Wuhan Institute of Virology, Chinese Academy of Sciences	Wuhan Institute of Virology
EPI774440	PB1	China	2016-May-12	A/Brown-headed Gull/Qinghai/ZTO3-B/2016	State Key Laboratory of Virology and Wuhan Institute of Virology, Chinese Academy of Sciences	Wuhan Institute of Virology
EPI774446	NS	China	2016-May-12	A/Brown-headed Gull/Qinghai/ZTO3-B/2016	State Key Laboratory of Virology and Wuhan Institute of Virology, Chinese Academy of Sciences	Wuhan Institute of Virology
EPI774441	PA	China	2016-May-12	A/Brown-headed Gull/Qinghai/ZTO3-B/2016	State Key Laboratory of Virology and Wuhan Institute of Virology, Chinese Academy of Sciences	Wuhan Institute of Virology
EPI774442	HA	China	2016-May-12	A/Brown-headed Gull/Qinghai/ZTO3-B/2016	State Key Laboratory of Virology and Wuhan Institute of Virology, Chinese Academy of Sciences	Wuhan Institute of Virology
EPI774443	NP	China	2016-May-12	A/Brown-headed Gull/Qinghai/ZTO3-B/2016	State Key Laboratory of Virology and Wuhan Institute of Virology, Chinese Academy of Sciences	Wuhan Institute of Virology
EPI774439	PB2	China	2016-May-12	A/Brown-headed Gull/Qinghai/ZTO3-B/2016	State Key Laboratory of Virology and Wuhan Institute of Virology, Chinese Academy of Sciences	Wuhan Institute of Virology
EPI774444	NA	China	2016-May-12	A/Brown-headed Gull/Qinghai/ZTO3-B/2016	State Key Laboratory of Virology and Wuhan Institute of Virology, Chinese Academy of Sciences	Wuhan Institute of Virology
EPI826909	MP	China	2016-May-12	A/Brown-headed Gull/Qinghai/ZTO3-B/2016	State Key Laboratory of Virology and Wuhan Institute of Virology, Chinese Academy of Sciences	Wuhan Institute of Virology
EPI774435	NP	China	2016-May-01	A/Brown-headed Gull/Qinghai/ZTO1-LU/2016	State Key Laboratory of Virology and Wuhan Institute of Virology, Chinese Academy of Sciences	Wuhan Institute of Virology
EPI774433	PA	China	2016-May-01	A/Brown-headed Gull/Qinghai/ZTO1-LU/2016	State Key Laboratory of Virology and Wuhan Institute of Virology, Chinese Academy of Sciences	Wuhan Institute of Virology
EPI774434	HA	China	2016-May-01	A/Brown-headed Gull/Qinghai/ZTO1-LU/2016	State Key Laboratory of Virology and Wuhan Institute of Virology, Chinese Academy of Sciences	Wuhan Institute of Virology
EPI774432	PB1	China	2016-May-01	A/Brown-headed Gull/Qinghai/ZTO1-LU/2016	State Key Laboratory of Virology and Wuhan Institute of Virology, Chinese Academy of Sciences	Wuhan Institute of Virology
EPI774436	NA	China	2016-May-01	A/Brown-headed Gull/Qinghai/ZTO1-LU/2016	State Key Laboratory of Virology and Wuhan Institute of Virology, Chinese Academy of Sciences	Wuhan Institute of Virology
EPI774437	MP	China	2016-May-01	A/Brown-headed Gull/Qinghai/ZTO1-LU/2016	State Key Laboratory of Virology and Wuhan Institute of Virology, Chinese Academy of Sciences	Wuhan Institute of Virology
EPI774438	NS	China	2016-May-01	A/Brown-headed Gull/Qinghai/ZTO1-LU/2016	State Key Laboratory of Virology and Wuhan Institute of Virology, Chinese Academy of Sciences	Wuhan Institute of Virology
EPI774431	PB2	China	2016-May-01	A/Brown-headed Gull/Qinghai/ZTO1-LU/2016	State Key Laboratory of Virology and Wuhan Institute of Virology, Chinese Academy of Sciences	Wuhan Institute of Virology
EPI774424	PB1	China	2016-May-01	A/Brown-headed Gull/Qinghai/ZTO1-B/2016	State Key Laboratory of Virology and Wuhan Institute of Virology, Chinese Academy of Sciences	Wuhan Institute of Virology
EPI774425	PA	China	2016-May-01	A/Brown-headed Gull/Qinghai/ZTO1-B/2016	State Key Laboratory of Virology and Wuhan Institute of Virology, Chinese Academy of Sciences	Wuhan Institute of Virology
EPI774427	NP	China	2016-May-01	A/Brown-headed Gull/Qinghai/ZTO1-B/2016	State Key Laboratory of Virology and Wuhan Institute of Virology, Chinese Academy of Sciences	Wuhan Institute of Virology
EPI774423	PB2	China	2016-May-01	A/Brown-headed Gull/Qinghai/ZTO1-B/2016	State Key Laboratory of Virology and Wuhan Institute of Virology, Chinese Academy of Sciences	Wuhan Institute of Virology
EPI774426	HA	China	2016-May-01	A/Brown-headed Gull/Qinghai/ZTO1-B/2016	State Key Laboratory of Virology and Wuhan Institute of Virology, Chinese Academy of Sciences	Wuhan Institute of Virology
EPI774428	NA	China	2016-May-01	A/Brown-headed Gull/Qinghai/ZTO1-B/2016	State Key Laboratory of Virology and Wuhan Institute of Virology, Chinese Academy of Sciences	Wuhan Institute of Virology
EPI774429	MP	China	2016-May-01	A/Brown-headed Gull/Qinghai/ZTO1-B/2016	State Key Laboratory of Virology and Wuhan Institute of Virology, Chinese Academy of Sciences	Wuhan Institute of Virology
EPI774430	NS	China	2016-May-01	A/Brown-headed Gull/Qinghai/ZTO1-B/2016	State Key Laboratory of Virology and Wuhan Institute of Virology, Chinese Academy of Sciences	Wuhan Institute of Virology
EPI1019386	PA	Netherlands	2016-Nov-11	A/C_Gull/NL-Slootdorp/16014102-003/2016	Wageningen Bioveterinary Reseach	Central Veterinary Institute	Beerens, Nancy; Heutink, Rene; Harders, Frank; Verschuren-Pritz, Sylvia; Bossers, Alex; Koch, Guus; Bergervoet, Saskia
EPI1019387	PB2	Netherlands	2016-Nov-11	A/C_Gull/NL-Slootdorp/16014102-003/2016	Wageningen Bioveterinary Reseach	Central Veterinary Institute	Beerens, Nancy; Heutink, Rene; Harders, Frank; Verschuren-Pritz, Sylvia; Bossers, Alex; Koch, Guus; Bergervoet, Saskia
EPI1019388	PB1	Netherlands	2016-Nov-11	A/C_Gull/NL-Slootdorp/16014102-003/2016	Wageningen Bioveterinary Reseach	Central Veterinary Institute	Beerens, Nancy; Heutink, Rene; Harders, Frank; Verschuren-Pritz, Sylvia; Bossers, Alex; Koch, Guus; Bergervoet, Saskia
EPI1019383	NP	Netherlands	2016-Nov-11	A/C_Gull/NL-Slootdorp/16014102-003/2016	Wageningen Bioveterinary Reseach	Central Veterinary Institute	Beerens, Nancy; Heutink, Rene; Harders, Frank; Verschuren-Pritz, Sylvia; Bossers, Alex; Koch, Guus; Bergervoet, Saskia
EPI1019384	NS	Netherlands	2016-Nov-11	A/C_Gull/NL-Slootdorp/16014102-003/2016	Wageningen Bioveterinary Reseach	Central Veterinary Institute	Beerens, Nancy; Heutink, Rene; Harders, Frank; Verschuren-Pritz, Sylvia; Bossers, Alex; Koch, Guus; Bergervoet, Saskia
EPI1019385	MP	Netherlands	2016-Nov-11	A/C_Gull/NL-Slootdorp/16014102-003/2016	Wageningen Bioveterinary Reseach	Central Veterinary Institute	Beerens, Nancy; Heutink, Rene; Harders, Frank; Verschuren-Pritz, Sylvia; Bossers, Alex; Koch, Guus; Bergervoet, Saskia
EPI1019389	NA	Netherlands	2016-Nov-11	A/C_Gull/NL-Slootdorp/16014102-003/2016	Wageningen Bioveterinary Reseach	Central Veterinary Institute	Beerens, Nancy; Heutink, Rene; Harders, Frank; Verschuren-Pritz, Sylvia; Bossers, Alex; Koch, Guus; Bergervoet, Saskia
EPI1019390	HA	Netherlands	2016-Nov-11	A/C_Gull/NL-Slootdorp/16014102-003/2016	Wageningen Bioveterinary Reseach	Central Veterinary Institute	Beerens, Nancy; Heutink, Rene; Harders, Frank; Verschuren-Pritz, Sylvia; Bossers, Alex; Koch, Guus; Bergervoet, Saskia
EPI1019703	NP	Netherlands	2016-Nov-16	A/L-bl-ba-gull/NL-Sovon/16014324-014/2016	Wageningen Bioveterinary Reseach	Central Veterinary Institute	Beerens, Nancy; Heutink, Rene; Harders, Frank; Verschuren-Pritz, Sylvia; Bossers, Alex; Koch, Guus; Bergervoet, Saskia
EPI1019704	NS	Netherlands	2016-Nov-16	A/L-bl-ba-gull/NL-Sovon/16014324-014/2016	Wageningen Bioveterinary Reseach	Central Veterinary Institute	Beerens, Nancy; Heutink, Rene; Harders, Frank; Verschuren-Pritz, Sylvia; Bossers, Alex; Koch, Guus; Bergervoet, Saskia
EPI1019705	MP	Netherlands	2016-Nov-16	A/L-bl-ba-gull/NL-Sovon/16014324-014/2016	Wageningen Bioveterinary Reseach	Central Veterinary Institute	Beerens, Nancy; Heutink, Rene; Harders, Frank; Verschuren-Pritz, Sylvia; Bossers, Alex; Koch, Guus; Bergervoet, Saskia
EPI1019706	PA	Netherlands	2016-Nov-16	A/L-bl-ba-gull/NL-Sovon/16014324-014/2016	Wageningen Bioveterinary Reseach	Central Veterinary Institute	Beerens, Nancy; Heutink, Rene; Harders, Frank; Verschuren-Pritz, Sylvia; Bossers, Alex; Koch, Guus; Bergervoet, Saskia
EPI1019707	PB2	Netherlands	2016-Nov-16	A/L-bl-ba-gull/NL-Sovon/16014324-014/2016	Wageningen Bioveterinary Reseach	Central Veterinary Institute	Beerens, Nancy; Heutink, Rene; Harders, Frank; Verschuren-Pritz, Sylvia; Bossers, Alex; Koch, Guus; Bergervoet, Saskia
EPI1019708	PB1	Netherlands	2016-Nov-16	A/L-bl-ba-gull/NL-Sovon/16014324-014/2016	Wageningen Bioveterinary Reseach	Central Veterinary Institute	Beerens, Nancy; Heutink, Rene; Harders, Frank; Verschuren-Pritz, Sylvia; Bossers, Alex; Koch, Guus; Bergervoet, Saskia
EPI1019709	NA	Netherlands	2016-Nov-16	A/L-bl-ba-gull/NL-Sovon/16014324-014/2016	Wageningen Bioveterinary Reseach	Central Veterinary Institute	Beerens, Nancy; Heutink, Rene; Harders, Frank; Verschuren-Pritz, Sylvia; Bossers, Alex; Koch, Guus; Bergervoet, Saskia
EPI1019710	HA	Netherlands	2016-Nov-16	A/L-bl-ba-gull/NL-Sovon/16014324-014/2016	Wageningen Bioveterinary Reseach	Central Veterinary Institute	Beerens, Nancy; Heutink, Rene; Harders, Frank; Verschuren-Pritz, Sylvia; Bossers, Alex; Koch, Guus; Bergervoet, Saskia
EPI774503	PB2	China	2016-May-15	A/Great Black-headed Gull/Qinghai/YO1-B/2016	State Key Laboratory of Virology and Wuhan Institute of Virology, Chinese Academy of Sciences	Wuhan Institute of Virology
EPI774505	PA	China	2016-May-15	A/Great Black-headed Gull/Qinghai/YO1-B/2016	State Key Laboratory of Virology and Wuhan Institute of Virology, Chinese Academy of Sciences	Wuhan Institute of Virology
EPI774508	NA	China	2016-May-15	A/Great Black-headed Gull/Qinghai/YO1-B/2016	State Key Laboratory of Virology and Wuhan Institute of Virology, Chinese Academy of Sciences	Wuhan Institute of Virology
EPI782721	PB1	China	2016-May-15	A/Great Black-headed Gull/Qinghai/YO1-B/2016	State Key Laboratory of Virology and Wuhan Institute of Virology, Chinese Academy of Sciences	Wuhan Institute of Virology
EPI774507	NP	China	2016-May-15	A/Great Black-headed Gull/Qinghai/YO1-B/2016	State Key Laboratory of Virology and Wuhan Institute of Virology, Chinese Academy of Sciences	Wuhan Institute of Virology
EPI774509	MP	China	2016-May-15	A/Great Black-headed Gull/Qinghai/YO1-B/2016	State Key Laboratory of Virology and Wuhan Institute of Virology, Chinese Academy of Sciences	Wuhan Institute of Virology
EPI774506	HA	China	2016-May-15	A/Great Black-headed Gull/Qinghai/YO1-B/2016	State Key Laboratory of Virology and Wuhan Institute of Virology, Chinese Academy of Sciences	Wuhan Institute of Virology
EPI774510	NS	China	2016-May-15	A/Great Black-headed Gull/Qinghai/YO1-B/2016	State Key Laboratory of Virology and Wuhan Institute of Virology, Chinese Academy of Sciences	Wuhan Institute of Virology
EPI1019663	NP	Netherlands	2016-Nov-11	A/Gr_bk_bd_gull/NL-Slootdorp/16014102-005/2016	Wageningen Bioveterinary Reseach	Central Veterinary Institute	Beerens, Nancy; Heutink, Rene; Harders, Frank; Verschuren-Pritz, Sylvia; Bossers, Alex; Koch, Guus; Bergervoet, Saskia
EPI1019664	NS	Netherlands	2016-Nov-11	A/Gr_bk_bd_gull/NL-Slootdorp/16014102-005/2016	Wageningen Bioveterinary Reseach	Central Veterinary Institute	Beerens, Nancy; Heutink, Rene; Harders, Frank; Verschuren-Pritz, Sylvia; Bossers, Alex; Koch, Guus; Bergervoet, Saskia
EPI1019665	MP	Netherlands	2016-Nov-11	A/Gr_bk_bd_gull/NL-Slootdorp/16014102-005/2016	Wageningen Bioveterinary Reseach	Central Veterinary Institute	Beerens, Nancy; Heutink, Rene; Harders, Frank; Verschuren-Pritz, Sylvia; Bossers, Alex; Koch, Guus; Bergervoet, Saskia
EPI1019666	PA	Netherlands	2016-Nov-11	A/Gr_bk_bd_gull/NL-Slootdorp/16014102-005/2016	Wageningen Bioveterinary Reseach	Central Veterinary Institute	Beerens, Nancy; Heutink, Rene; Harders, Frank; Verschuren-Pritz, Sylvia; Bossers, Alex; Koch, Guus; Bergervoet, Saskia
EPI1019667	PB2	Netherlands	2016-Nov-11	A/Gr_bk_bd_gull/NL-Slootdorp/16014102-005/2016	Wageningen Bioveterinary Reseach	Central Veterinary Institute	Beerens, Nancy; Heutink, Rene; Harders, Frank; Verschuren-Pritz, Sylvia; Bossers, Alex; Koch, Guus; Bergervoet, Saskia
EPI1019668	PB1	Netherlands	2016-Nov-11	A/Gr_bk_bd_gull/NL-Slootdorp/16014102-005/2016	Wageningen Bioveterinary Reseach	Central Veterinary Institute	Beerens, Nancy; Heutink, Rene; Harders, Frank; Verschuren-Pritz, Sylvia; Bossers, Alex; Koch, Guus; Bergervoet, Saskia
EPI1019669	NA	Netherlands	2016-Nov-11	A/Gr_bk_bd_gull/NL-Slootdorp/16014102-005/2016	Wageningen Bioveterinary Reseach	Central Veterinary Institute	Beerens, Nancy; Heutink, Rene; Harders, Frank; Verschuren-Pritz, Sylvia; Bossers, Alex; Koch, Guus; Bergervoet, Saskia
EPI1019670	HA	Netherlands	2016-Nov-11	A/Gr_bk_bd_gull/NL-Slootdorp/16014102-005/2016	Wageningen Bioveterinary Reseach	Central Veterinary Institute	Beerens, Nancy; Heutink, Rene; Harders, Frank; Verschuren-Pritz, Sylvia; Bossers, Alex; Koch, Guus; Bergervoet, Saskia
EPI1019367	NP	Netherlands	2016-Nov-11	A/Bl_H_gull/NL-Slootdorp/16014102-002/2016	Wageningen Bioveterinary Reseach	Central Veterinary Institute	Beerens, Nancy; Heutink, Rene; Harders, Frank; Verschuren-Pritz, Sylvia; Bossers, Alex; Koch, Guus; Bergervoet, Saskia
EPI1019370	PA	Netherlands	2016-Nov-11	A/Bl_H_gull/NL-Slootdorp/16014102-002/2016	Wageningen Bioveterinary Reseach	Central Veterinary Institute	Beerens, Nancy; Heutink, Rene; Harders, Frank; Verschuren-Pritz, Sylvia; Bossers, Alex; Koch, Guus; Bergervoet, Saskia
EPI1019371	PB2	Netherlands	2016-Nov-11	A/Bl_H_gull/NL-Slootdorp/16014102-002/2016	Wageningen Bioveterinary Reseach	Central Veterinary Institute	Beerens, Nancy; Heutink, Rene; Harders, Frank; Verschuren-Pritz, Sylvia; Bossers, Alex; Koch, Guus; Bergervoet, Saskia
EPI1019372	PB1	Netherlands	2016-Nov-11	A/Bl_H_gull/NL-Slootdorp/16014102-002/2016	Wageningen Bioveterinary Reseach	Central Veterinary Institute	Beerens, Nancy; Heutink, Rene; Harders, Frank; Verschuren-Pritz, Sylvia; Bossers, Alex; Koch, Guus; Bergervoet, Saskia
EPI1019368	NS	Netherlands	2016-Nov-11	A/Bl_H_gull/NL-Slootdorp/16014102-002/2016	Wageningen Bioveterinary Reseach	Central Veterinary Institute	Beerens, Nancy; Heutink, Rene; Harders, Frank; Verschuren-Pritz, Sylvia; Bossers, Alex; Koch, Guus; Bergervoet, Saskia
EPI1019369	MP	Netherlands	2016-Nov-11	A/Bl_H_gull/NL-Slootdorp/16014102-002/2016	Wageningen Bioveterinary Reseach	Central Veterinary Institute	Beerens, Nancy; Heutink, Rene; Harders, Frank; Verschuren-Pritz, Sylvia; Bossers, Alex; Koch, Guus; Bergervoet, Saskia
EPI1019373	NA	Netherlands	2016-Nov-11	A/Bl_H_gull/NL-Slootdorp/16014102-002/2016	Wageningen Bioveterinary Reseach	Central Veterinary Institute	Beerens, Nancy; Heutink, Rene; Harders, Frank; Verschuren-Pritz, Sylvia; Bossers, Alex; Koch, Guus; Bergervoet, Saskia
EPI1019374	HA	Netherlands	2016-Nov-11	A/Bl_H_gull/NL-Slootdorp/16014102-002/2016	Wageningen Bioveterinary Reseach	Central Veterinary Institute	Beerens, Nancy; Heutink, Rene; Harders, Frank; Verschuren-Pritz, Sylvia; Bossers, Alex; Koch, Guus; Bergervoet, Saskia
EPI823757	NP	Russian Federation	2016-May-25	A/black-headed gull/Tyva/41/2016	State Research Center of Virology and Biotechnology (VECTOR)	WHO National Influenza Centre Russian Federation	Fadeev,Artem; Komissarov,Andrey; Egorova,Anna; Sintsova,Ksenia; Musaeva,Tamila; Susloparov,Ivan; Marchenko,Vasiliy; Ryzhikov,Aleksandr
EPI823754	PB1	Russian Federation	2016-May-25	A/black-headed gull/Tyva/41/2016	State Research Center of Virology and Biotechnology (VECTOR)	WHO National Influenza Centre Russian Federation	Fadeev,Artem; Komissarov,Andrey; Egorova,Anna; Sintsova,Ksenia; Musaeva,Tamila; Susloparov,Ivan; Marchenko,Vasiliy; Ryzhikov,Aleksandr
EPI823756	HA	Russian Federation	2016-May-25	A/black-headed gull/Tyva/41/2016	State Research Center of Virology and Biotechnology (VECTOR)	WHO National Influenza Centre Russian Federation	Fadeev,Artem; Komissarov,Andrey; Egorova,Anna; Sintsova,Ksenia; Musaeva,Tamila; Susloparov,Ivan; Marchenko,Vasiliy; Ryzhikov,Aleksandr
EPI823758	NA	Russian Federation	2016-May-25	A/black-headed gull/Tyva/41/2016	State Research Center of Virology and Biotechnology (VECTOR)	WHO National Influenza Centre Russian Federation	Fadeev,Artem; Komissarov,Andrey; Egorova,Anna; Sintsova,Ksenia; Musaeva,Tamila; Susloparov,Ivan; Marchenko,Vasiliy; Ryzhikov,Aleksandr
EPI823753	PB2	Russian Federation	2016-May-25	A/black-headed gull/Tyva/41/2016	State Research Center of Virology and Biotechnology (VECTOR)	WHO National Influenza Centre Russian Federation	Fadeev,Artem; Komissarov,Andrey; Egorova,Anna; Sintsova,Ksenia; Musaeva,Tamila; Susloparov,Ivan; Marchenko,Vasiliy; Ryzhikov,Aleksandr
EPI823755	PA	Russian Federation	2016-May-25	A/black-headed gull/Tyva/41/2016	State Research Center of Virology and Biotechnology (VECTOR)	WHO National Influenza Centre Russian Federation	Fadeev,Artem; Komissarov,Andrey; Egorova,Anna; Sintsova,Ksenia; Musaeva,Tamila; Susloparov,Ivan; Marchenko,Vasiliy; Ryzhikov,Aleksandr
EPI823759	MP	Russian Federation	2016-May-25	A/black-headed gull/Tyva/41/2016	State Research Center of Virology and Biotechnology (VECTOR)	WHO National Influenza Centre Russian Federation	Fadeev,Artem; Komissarov,Andrey; Egorova,Anna; Sintsova,Ksenia; Musaeva,Tamila; Susloparov,Ivan; Marchenko,Vasiliy; Ryzhikov,Aleksandr
EPI823760	NS	Russian Federation	2016-May-25	A/black-headed gull/Tyva/41/2016	State Research Center of Virology and Biotechnology (VECTOR)	WHO National Influenza Centre Russian Federation	Fadeev,Artem; Komissarov,Andrey; Egorova,Anna; Sintsova,Ksenia; Musaeva,Tamila; Susloparov,Ivan; Marchenko,Vasiliy; Ryzhikov,Aleksandr
EPI954779	PA	Hungary	2017-Feb-28	A/Common_tern/Hungary/8187/2017	Central Agricultural Office Veterinary Diagnostic Directorate	Central Agricultural Office Veterinary Diagnostic Directorate	Adam, Dan
EPI954780	PB2	Hungary	2017-Feb-28	A/Common_tern/Hungary/8187/2017	Central Agricultural Office Veterinary Diagnostic Directorate	Central Agricultural Office Veterinary Diagnostic Directorate	Adam, Dan
EPI954781	PB1	Hungary	2017-Feb-28	A/Common_tern/Hungary/8187/2017	Central Agricultural Office Veterinary Diagnostic Directorate	Central Agricultural Office Veterinary Diagnostic Directorate	Adam, Dan
EPI954776	NP	Hungary	2017-Feb-28	A/Common_tern/Hungary/8187/2017	Central Agricultural Office Veterinary Diagnostic Directorate	Central Agricultural Office Veterinary Diagnostic Directorate	Adam, Dan
EPI954777	NS	Hungary	2017-Feb-28	A/Common_tern/Hungary/8187/2017	Central Agricultural Office Veterinary Diagnostic Directorate	Central Agricultural Office Veterinary Diagnostic Directorate	Adam, Dan
EPI954778	MP	Hungary	2017-Feb-28	A/Common_tern/Hungary/8187/2017	Central Agricultural Office Veterinary Diagnostic Directorate	Central Agricultural Office Veterinary Diagnostic Directorate	Adam, Dan
EPI954782	NA	Hungary	2017-Feb-28	A/Common_tern/Hungary/8187/2017	Central Agricultural Office Veterinary Diagnostic Directorate	Central Agricultural Office Veterinary Diagnostic Directorate	Adam, Dan
EPI954783	HA	Hungary	2017-Feb-28	A/Common_tern/Hungary/8187/2017	Central Agricultural Office Veterinary Diagnostic Directorate	Central Agricultural Office Veterinary Diagnostic Directorate	Adam, Dan
EPI954552	NP	Italy	2017-Jan-19	A/swan/Italy/17VIR537-2/2017	Istituto Zooprofilattico Sperimentale Delle Venezie	Istituto Zooprofilattico Sperimentale Delle Venezie	Zecchin, B.; Fusaro, A.; Milani, A.; Schivo, A.; Salviato, A.; Zamperin, G.; Marciano, S.; Ormelli, S.; Terregino, C.; Monne, I.
EPI954553	NS	Italy	2017-Jan-19	A/swan/Italy/17VIR537-2/2017	Istituto Zooprofilattico Sperimentale Delle Venezie	Istituto Zooprofilattico Sperimentale Delle Venezie	Zecchin, B.; Fusaro, A.; Milani, A.; Schivo, A.; Salviato, A.; Zamperin, G.; Marciano, S.; Ormelli, S.; Terregino, C.; Monne, I.
EPI954554	MP	Italy	2017-Jan-19	A/swan/Italy/17VIR537-2/2017	Istituto Zooprofilattico Sperimentale Delle Venezie	Istituto Zooprofilattico Sperimentale Delle Venezie	Zecchin, B.; Fusaro, A.; Milani, A.; Schivo, A.; Salviato, A.; Zamperin, G.; Marciano, S.; Ormelli, S.; Terregino, C.; Monne, I.
EPI954555	PA	Italy	2017-Jan-19	A/swan/Italy/17VIR537-2/2017	Istituto Zooprofilattico Sperimentale Delle Venezie	Istituto Zooprofilattico Sperimentale Delle Venezie	Zecchin, B.; Fusaro, A.; Milani, A.; Schivo, A.; Salviato, A.; Zamperin, G.; Marciano, S.; Ormelli, S.; Terregino, C.; Monne, I.
EPI954556	PB2	Italy	2017-Jan-19	A/swan/Italy/17VIR537-2/2017	Istituto Zooprofilattico Sperimentale Delle Venezie	Istituto Zooprofilattico Sperimentale Delle Venezie	Zecchin, B.; Fusaro, A.; Milani, A.; Schivo, A.; Salviato, A.; Zamperin, G.; Marciano, S.; Ormelli, S.; Terregino, C.; Monne, I.
EPI954557	PB1	Italy	2017-Jan-19	A/swan/Italy/17VIR537-2/2017	Istituto Zooprofilattico Sperimentale Delle Venezie	Istituto Zooprofilattico Sperimentale Delle Venezie	Zecchin, B.; Fusaro, A.; Milani, A.; Schivo, A.; Salviato, A.; Zamperin, G.; Marciano, S.; Ormelli, S.; Terregino, C.; Monne, I.
EPI954558	NA	Italy	2017-Jan-19	A/swan/Italy/17VIR537-2/2017	Istituto Zooprofilattico Sperimentale Delle Venezie	Istituto Zooprofilattico Sperimentale Delle Venezie	Zecchin, B.; Fusaro, A.; Milani, A.; Schivo, A.; Salviato, A.; Zamperin, G.; Marciano, S.; Ormelli, S.; Terregino, C.; Monne, I.
EPI954559	HA	Italy	2017-Jan-19	A/swan/Italy/17VIR537-2/2017	Istituto Zooprofilattico Sperimentale Delle Venezie	Istituto Zooprofilattico Sperimentale Delle Venezie	Zecchin, B.; Fusaro, A.; Milani, A.; Schivo, A.; Salviato, A.; Zamperin, G.; Marciano, S.; Ormelli, S.; Terregino, C.; Monne, I.
EPI995484	PB1	Germany	2017-Feb-12	A/black swan/Germany-BW/R1364/2017		Friedrich-Loeffler-Institut
EPI1087661	PB2	Germany	2017-Feb-12	A/black swan/Germany-BW/R1364/2017		Friedrich-Loeffler-Institut
EPI1002887	PA	Germany	2017-Feb-12	A/black swan/Germany-BW/R1364/2017		Friedrich-Loeffler-Institut
EPI1002885	NP	Germany	2017-Feb-12	A/black swan/Germany-BW/R1364/2017		Friedrich-Loeffler-Institut
EPI1002886	MP	Germany	2017-Feb-12	A/black swan/Germany-BW/R1364/2017		Friedrich-Loeffler-Institut
EPI1002888	NS	Germany	2017-Feb-12	A/black swan/Germany-BW/R1364/2017		Friedrich-Loeffler-Institut
EPI990101	NA	Germany	2017-Feb-12	A/black swan/Germany-BW/R1364/2017		Friedrich-Loeffler-Institut
EPI988345	HA	Germany	2017-Feb-12	A/black swan/Germany-BW/R1364/2017		Friedrich-Loeffler-Institut
EPI1019362	PA	Netherlands	2016-Nov-10	A/Bk_swan/NL-Den Oever/16013973-002/2016	Wageningen Bioveterinary Reseach	Central Veterinary Institute	Beerens, Nancy; Heutink, Rene; Harders, Frank; Verschuren-Pritz, Sylvia; Bossers, Alex; Koch, Guus; Bergervoet, Saskia
EPI1019363	PB2	Netherlands	2016-Nov-10	A/Bk_swan/NL-Den Oever/16013973-002/2016	Wageningen Bioveterinary Reseach	Central Veterinary Institute	Beerens, Nancy; Heutink, Rene; Harders, Frank; Verschuren-Pritz, Sylvia; Bossers, Alex; Koch, Guus; Bergervoet, Saskia
EPI1019364	PB1	Netherlands	2016-Nov-10	A/Bk_swan/NL-Den Oever/16013973-002/2016	Wageningen Bioveterinary Reseach	Central Veterinary Institute	Beerens, Nancy; Heutink, Rene; Harders, Frank; Verschuren-Pritz, Sylvia; Bossers, Alex; Koch, Guus; Bergervoet, Saskia
EPI1019360	NS	Netherlands	2016-Nov-10	A/Bk_swan/NL-Den Oever/16013973-002/2016	Wageningen Bioveterinary Reseach	Central Veterinary Institute	Beerens, Nancy; Heutink, Rene; Harders, Frank; Verschuren-Pritz, Sylvia; Bossers, Alex; Koch, Guus; Bergervoet, Saskia
EPI1019361	MP	Netherlands	2016-Nov-10	A/Bk_swan/NL-Den Oever/16013973-002/2016	Wageningen Bioveterinary Reseach	Central Veterinary Institute	Beerens, Nancy; Heutink, Rene; Harders, Frank; Verschuren-Pritz, Sylvia; Bossers, Alex; Koch, Guus; Bergervoet, Saskia
EPI1019365	NA	Netherlands	2016-Nov-10	A/Bk_swan/NL-Den Oever/16013973-002/2016	Wageningen Bioveterinary Reseach	Central Veterinary Institute	Beerens, Nancy; Heutink, Rene; Harders, Frank; Verschuren-Pritz, Sylvia; Bossers, Alex; Koch, Guus; Bergervoet, Saskia
EPI1019366	HA	Netherlands	2016-Nov-10	A/Bk_swan/NL-Den Oever/16013973-002/2016	Wageningen Bioveterinary Reseach	Central Veterinary Institute	Beerens, Nancy; Heutink, Rene; Harders, Frank; Verschuren-Pritz, Sylvia; Bossers, Alex; Koch, Guus; Bergervoet, Saskia
EPI1019359	NP	Netherlands	2016-Nov-10	A/Bk_swan/NL-Den Oever/16013973-002/2016	Wageningen Bioveterinary Reseach	Central Veterinary Institute	Beerens, Nancy; Heutink, Rene; Harders, Frank; Verschuren-Pritz, Sylvia; Bossers, Alex; Koch, Guus; Bergervoet, Saskia
EPI1081925	HA	Italy	2017-Aug-25	A/swan/Italy/17VIR7064-1/2017	Istituto Zooprofilattico Sperimentale Delle Venezie	Istituto Zooprofilattico Sperimentale Delle Venezie	Bianca,Zecchin; Alice,Fusaro; Gianpiero,Zamperin; Alessia,Schivo; Annalisa,Salviato; Sabrina,Marciano; Silvia,Ormelli; Calogero,Terregino; Isabella,Monne
EPI1081918	PB2	Italy	2017-Aug-25	A/swan/Italy/17VIR7064-1/2017	Istituto Zooprofilattico Sperimentale Delle Venezie	Istituto Zooprofilattico Sperimentale Delle Venezie	Bianca,Zecchin; Alice,Fusaro; Gianpiero,Zamperin; Alessia,Schivo; Annalisa,Salviato; Sabrina,Marciano; Silvia,Ormelli; Calogero,Terregino; Isabella,Monne
EPI1081920	PA	Italy	2017-Aug-25	A/swan/Italy/17VIR7064-1/2017	Istituto Zooprofilattico Sperimentale Delle Venezie	Istituto Zooprofilattico Sperimentale Delle Venezie	Bianca,Zecchin; Alice,Fusaro; Gianpiero,Zamperin; Alessia,Schivo; Annalisa,Salviato; Sabrina,Marciano; Silvia,Ormelli; Calogero,Terregino; Isabella,Monne
EPI1081921	NS	Italy	2017-Aug-25	A/swan/Italy/17VIR7064-1/2017	Istituto Zooprofilattico Sperimentale Delle Venezie	Istituto Zooprofilattico Sperimentale Delle Venezie	Bianca,Zecchin; Alice,Fusaro; Gianpiero,Zamperin; Alessia,Schivo; Annalisa,Salviato; Sabrina,Marciano; Silvia,Ormelli; Calogero,Terregino; Isabella,Monne
EPI1081922	NP	Italy	2017-Aug-25	A/swan/Italy/17VIR7064-1/2017	Istituto Zooprofilattico Sperimentale Delle Venezie	Istituto Zooprofilattico Sperimentale Delle Venezie	Bianca,Zecchin; Alice,Fusaro; Gianpiero,Zamperin; Alessia,Schivo; Annalisa,Salviato; Sabrina,Marciano; Silvia,Ormelli; Calogero,Terregino; Isabella,Monne
EPI1081923	NA	Italy	2017-Aug-25	A/swan/Italy/17VIR7064-1/2017	Istituto Zooprofilattico Sperimentale Delle Venezie	Istituto Zooprofilattico Sperimentale Delle Venezie	Bianca,Zecchin; Alice,Fusaro; Gianpiero,Zamperin; Alessia,Schivo; Annalisa,Salviato; Sabrina,Marciano; Silvia,Ormelli; Calogero,Terregino; Isabella,Monne
EPI1081924	MP	Italy	2017-Aug-25	A/swan/Italy/17VIR7064-1/2017	Istituto Zooprofilattico Sperimentale Delle Venezie	Istituto Zooprofilattico Sperimentale Delle Venezie	Bianca,Zecchin; Alice,Fusaro; Gianpiero,Zamperin; Alessia,Schivo; Annalisa,Salviato; Sabrina,Marciano; Silvia,Ormelli; Calogero,Terregino; Isabella,Monne
EPI1081919	PB1	Italy	2017-Aug-25	A/swan/Italy/17VIR7064-1/2017	Istituto Zooprofilattico Sperimentale Delle Venezie	Istituto Zooprofilattico Sperimentale Delle Venezie	Bianca,Zecchin; Alice,Fusaro; Gianpiero,Zamperin; Alessia,Schivo; Annalisa,Salviato; Sabrina,Marciano; Silvia,Ormelli; Calogero,Terregino; Isabella,Monne
EPI1044546	PB1	Russian Federation	2017-Feb-13	A/mute swan/Kaliningrad/132/2017		State Research Center of Virology and Biotechnology (VECTOR)	Ivan,Susloparov; Natalya,Goncharova; Natalya,Kolosova; Vasiliy,Marchenko; Alexander,Ryzhikov
EPI1044547	PA	Russian Federation	2017-Feb-13	A/mute swan/Kaliningrad/132/2017		State Research Center of Virology and Biotechnology (VECTOR)	Ivan,Susloparov; Natalya,Goncharova; Natalya,Kolosova; Vasiliy,Marchenko; Alexander,Ryzhikov
EPI1044543	PB2	Russian Federation	2017-Feb-13	A/mute swan/Kaliningrad/132/2017		State Research Center of Virology and Biotechnology (VECTOR)	Ivan,Susloparov; Natalya,Goncharova; Natalya,Kolosova; Vasiliy,Marchenko; Alexander,Ryzhikov
EPI1044548	NP	Russian Federation	2017-Feb-13	A/mute swan/Kaliningrad/132/2017		State Research Center of Virology and Biotechnology (VECTOR)	Ivan,Susloparov; Natalya,Goncharova; Natalya,Kolosova; Vasiliy,Marchenko; Alexander,Ryzhikov
EPI1044550	HA	Russian Federation	2017-Feb-13	A/mute swan/Kaliningrad/132/2017		State Research Center of Virology and Biotechnology (VECTOR)	Ivan,Susloparov; Natalya,Goncharova; Natalya,Kolosova; Vasiliy,Marchenko; Alexander,Ryzhikov
EPI1044552	MP	Russian Federation	2017-Feb-13	A/mute swan/Kaliningrad/132/2017		State Research Center of Virology and Biotechnology (VECTOR)	Ivan,Susloparov; Natalya,Goncharova; Natalya,Kolosova; Vasiliy,Marchenko; Alexander,Ryzhikov
EPI1044549	NA	Russian Federation	2017-Feb-13	A/mute swan/Kaliningrad/132/2017		State Research Center of Virology and Biotechnology (VECTOR)	Ivan,Susloparov; Natalya,Goncharova; Natalya,Kolosova; Vasiliy,Marchenko; Alexander,Ryzhikov
EPI1044551	NS	Russian Federation	2017-Feb-13	A/mute swan/Kaliningrad/132/2017		State Research Center of Virology and Biotechnology (VECTOR)	Ivan,Susloparov; Natalya,Goncharova; Natalya,Kolosova; Vasiliy,Marchenko; Alexander,Ryzhikov
EPI1021134	HA	Czech Republic	2017-Feb-07	A/mute swan/Czech Republic/2008-17_1/2017 (H5N8)	State Veterinary Institute Prague	State Veterinary Institute Prague	Nagy,A
EPI1021130	HA	Czech Republic	2017-Feb-06	A/mute swan/Czech Republic/1848-17_2/2017 (H5N8)	State Veterinary Institute Prague	State Veterinary Institute Prague	Nagy,A
EPI1021129	HA	Czech Republic	2017-Feb-06	A/mute swan/Czech Republic/1848-17_1/2017 (H5N8)	State Veterinary Institute Prague	State Veterinary Institute Prague	Nagy,A
EPI1021126	HA	Czech Republic	2017-Feb-02	A/mute swan/Czech Republic/1691-17/2017 (H5N8)	State Veterinary Institute Prague	State Veterinary Institute Prague
EPI1021117	HA	Czech Republic	2017-Feb-02	A/mute swan/Czech Republic/1640-17/2017 (H5N8)	State Veterinary Institute Prague	State Veterinary Institute Prague	Nagy,A
EPI1021115	HA	Czech Republic	2017-Jan-31	A/mute swan/Czech Republic/1576-17_C/2017 (H5N8)	State Veterinary Institute Prague	State Veterinary Institute Prague	Nagy,A
EPI1021114	HA	Czech Republic	2017-Feb-02	A/mute swan/Czech Republic/1519-17/2017 (H5N8)	State Veterinary Institute Prague	State Veterinary Institute Prague	Nagy,A
EPI1021112	HA	Czech Republic	2017-Jan-29	A/mute swan/Czech Republic/1461-17/2017 (H5N8)	State Veterinary Institute Prague	State Veterinary Institute Prague	Nagy,A
EPI1021110	HA	Czech Republic	2017-Jan-31	A/mute swan/Czech Republic/1339-17/2017 (H5N8)	State Veterinary Institute Prague	State Veterinary Institute Prague	Nagy,A
EPI1021109	HA	Czech Republic	2017-Jan-27	A/mute swan/Czech Republic/1337-17/2017 (H5N8)	State Veterinary Institute Prague	State Veterinary Institute Prague	Nagy,A
EPI1021108	HA	Czech Republic	2017-Jan-23	A/mute swan/Czech Republic/1331-17_1/2017 (H5N8)	State Veterinary Institute Prague	State Veterinary Institute Prague	Nagy,A
EPI1021107	HA	Czech Republic	2017-Jan-20	A/mute swan/Czech Republic/1330-17_1/2017 (H5N8)	State Veterinary Institute Prague	State Veterinary Institute Prague
EPI1021106	HA	Czech Republic	2017-Jan-24	A/mute swan/Czech Republic/1296-17_1/2017 (H5N8)	State Veterinary Institute Prague	State Veterinary Institute Prague	Nagy,A
EPI1021105	HA	Czech Republic	2017-Jan-22	A/mute swan/Czech Republic/1227-17/2017 (H5N8)	State Veterinary Institute Prague	State Veterinary Institute Prague	Nagy,A
EPI1021101	HA	Czech Republic	2017-Jan-22	A/mute swan/Czech Republic/1171-17/2017 (H5N8)	State Veterinary Institute Prague	State Veterinary Institute Prague	Nagy,A
EPI1021100	HA	Czech Republic	2017-Jan-22	A/mute swan/Czech Republic/1170-17_2/2017 (H5N8)	State Veterinary Institute Prague	State Veterinary Institute Prague	Nagy,A
EPI1021099	HA	Czech Republic	2017-Jan-22	A/mute swan/Czech Republic/1156-17/2017 (H5N8)	State Veterinary Institute Prague	State Veterinary Institute Prague	Nagy,A
EPI1021098	HA	Czech Republic	2017-Jan-22	A/mute swan/Czech Republic/1155-17/2017 (H5N8)	State Veterinary Institute Prague	State Veterinary Institute Prague	Nagy,A
EPI1021097	HA	Czech Republic	2017-Jan-19	A/mute swan/Czech Republic/1060-17/2017 (H5N8)	State Veterinary Institute Prague	State Veterinary Institute Prague	Nagy,A
EPI1021096	HA	Czech Republic	2017-Jan-18	A/mute swan/Czech Republic/1058-17/2017 (H5N8)	State Veterinary Institute Prague	State Veterinary Institute Prague	Nagy,A
EPI1093382	NP	Czech Republic	2017-Jan-18	A/mute swan/Czech Republic/1058-17/2017 (H5N8)	State Veterinary Institute Prague	State Veterinary Institute Prague	Nagy,A
EPI1093384	MP	Czech Republic	2017-Jan-18	A/mute swan/Czech Republic/1058-17/2017 (H5N8)	State Veterinary Institute Prague	State Veterinary Institute Prague	Nagy,A
EPI1093379	PB2	Czech Republic	2017-Jan-18	A/mute swan/Czech Republic/1058-17/2017 (H5N8)	State Veterinary Institute Prague	State Veterinary Institute Prague	Nagy,A
EPI1093383	NA	Czech Republic	2017-Jan-18	A/mute swan/Czech Republic/1058-17/2017 (H5N8)	State Veterinary Institute Prague	State Veterinary Institute Prague	Nagy,A
EPI1093380	PB1	Czech Republic	2017-Jan-18	A/mute swan/Czech Republic/1058-17/2017 (H5N8)	State Veterinary Institute Prague	State Veterinary Institute Prague	Nagy,A
EPI1093381	PA	Czech Republic	2017-Jan-18	A/mute swan/Czech Republic/1058-17/2017 (H5N8)	State Veterinary Institute Prague	State Veterinary Institute Prague	Nagy,A
EPI1093385	NS	Czech Republic	2017-Jan-18	A/mute swan/Czech Republic/1058-17/2017 (H5N8)	State Veterinary Institute Prague	State Veterinary Institute Prague	Nagy,A
EPI1021095	HA	Czech Republic	2017-Jan-20	A/mute swan/Czech Republic/987-17_2/2017 (H5N8)	State Veterinary Institute Prague	State Veterinary Institute Prague	Nagy,A
EPI1021094	HA	Czech Republic	2017-Jan-19	A/mute swan/Czech Republic/967-17/2017 (H5N8)	State Veterinary Institute Prague	State Veterinary Institute Prague	Nagy,A
EPI1021093	HA	Czech Republic	2017-Jan-19	A/mute swan/Czech Republic/964-17/2017 (H5N8)	State Veterinary Institute Prague	State Veterinary Institute Prague	Nagy,A
EPI1021092	HA	Czech Republic	2017-Jan-13	A/mute swan/Czech Republic/572-17_3/2017 (H5N8)	State Veterinary Institute Prague	State Veterinary Institute Prague	Nagy,A
EPI1021086	HA	Czech Republic	2017-Jan-02	A/mute swan/Czech Republic/54-17_1/2017 (H5N8)	State Veterinary Institute Prague	State Veterinary Institute Prague	Nagy,A
EPI1019711	NP	Netherlands	2016-Nov-17	A/M_Swan/NL-Roggebotsluis/16014462-019/2016	Wageningen Bioveterinary Reseach	Central Veterinary Institute	Beerens, Nancy; Heutink, Rene; Harders, Frank; Verschuren-Pritz, Sylvia; Bossers, Alex; Koch, Guus; Bergervoet, Saskia
EPI1019714	PA	Netherlands	2016-Nov-17	A/M_Swan/NL-Roggebotsluis/16014462-019/2016	Wageningen Bioveterinary Reseach	Central Veterinary Institute	Beerens, Nancy; Heutink, Rene; Harders, Frank; Verschuren-Pritz, Sylvia; Bossers, Alex; Koch, Guus; Bergervoet, Saskia
EPI1019715	PB2	Netherlands	2016-Nov-17	A/M_Swan/NL-Roggebotsluis/16014462-019/2016	Wageningen Bioveterinary Reseach	Central Veterinary Institute	Beerens, Nancy; Heutink, Rene; Harders, Frank; Verschuren-Pritz, Sylvia; Bossers, Alex; Koch, Guus; Bergervoet, Saskia
EPI1019716	PB1	Netherlands	2016-Nov-17	A/M_Swan/NL-Roggebotsluis/16014462-019/2016	Wageningen Bioveterinary Reseach	Central Veterinary Institute	Beerens, Nancy; Heutink, Rene; Harders, Frank; Verschuren-Pritz, Sylvia; Bossers, Alex; Koch, Guus; Bergervoet, Saskia
EPI1019712	NS	Netherlands	2016-Nov-17	A/M_Swan/NL-Roggebotsluis/16014462-019/2016	Wageningen Bioveterinary Reseach	Central Veterinary Institute	Beerens, Nancy; Heutink, Rene; Harders, Frank; Verschuren-Pritz, Sylvia; Bossers, Alex; Koch, Guus; Bergervoet, Saskia
EPI1019713	MP	Netherlands	2016-Nov-17	A/M_Swan/NL-Roggebotsluis/16014462-019/2016	Wageningen Bioveterinary Reseach	Central Veterinary Institute	Beerens, Nancy; Heutink, Rene; Harders, Frank; Verschuren-Pritz, Sylvia; Bossers, Alex; Koch, Guus; Bergervoet, Saskia
EPI1019717	NA	Netherlands	2016-Nov-17	A/M_Swan/NL-Roggebotsluis/16014462-019/2016	Wageningen Bioveterinary Reseach	Central Veterinary Institute	Beerens, Nancy; Heutink, Rene; Harders, Frank; Verschuren-Pritz, Sylvia; Bossers, Alex; Koch, Guus; Bergervoet, Saskia
EPI1019718	HA	Netherlands	2016-Nov-17	A/M_Swan/NL-Roggebotsluis/16014462-019/2016	Wageningen Bioveterinary Reseach	Central Veterinary Institute	Beerens, Nancy; Heutink, Rene; Harders, Frank; Verschuren-Pritz, Sylvia; Bossers, Alex; Koch, Guus; Bergervoet, Saskia
EPI990783	PB2	Germany	2017-Feb-14	A/mute swan/Germany-NI/AR1529-L02145/2017		Friedrich-Loeffler-Institut
EPI990784	PB1	Germany	2017-Feb-14	A/mute swan/Germany-NI/AR1529-L02145/2017		Friedrich-Loeffler-Institut
EPI990779	NP	Germany	2017-Feb-14	A/mute swan/Germany-NI/AR1529-L02145/2017		Friedrich-Loeffler-Institut
EPI990780	NS	Germany	2017-Feb-14	A/mute swan/Germany-NI/AR1529-L02145/2017		Friedrich-Loeffler-Institut
EPI990781	MP	Germany	2017-Feb-14	A/mute swan/Germany-NI/AR1529-L02145/2017		Friedrich-Loeffler-Institut
EPI990782	PA	Germany	2017-Feb-14	A/mute swan/Germany-NI/AR1529-L02145/2017		Friedrich-Loeffler-Institut
EPI990785	NA	Germany	2017-Feb-14	A/mute swan/Germany-NI/AR1529-L02145/2017		Friedrich-Loeffler-Institut
EPI990786	HA	Germany	2017-Feb-14	A/mute swan/Germany-NI/AR1529-L02145/2017		Friedrich-Loeffler-Institut
EPI974895	NS	Germany	2017-Feb-04	A/mute swan/Germany-TH/R1126/2017		Friedrich-Loeffler-Institut
EPI974894	PA	Germany	2017-Feb-04	A/mute swan/Germany-TH/R1126/2017		Friedrich-Loeffler-Institut
EPI978866	NA	Germany	2017-Feb-04	A/mute swan/Germany-TH/R1126/2017		Friedrich-Loeffler-Institut
EPI974896	MP	Germany	2017-Feb-04	A/mute swan/Germany-TH/R1126/2017		Friedrich-Loeffler-Institut
EPI978867	PB2	Germany	2017-Feb-04	A/mute swan/Germany-TH/R1126/2017		Friedrich-Loeffler-Institut
EPI978865	HA	Germany	2017-Feb-04	A/mute swan/Germany-TH/R1126/2017		Friedrich-Loeffler-Institut
EPI974522	PB1	Germany	2017-Feb-04	A/mute swan/Germany-TH/R1126/2017		Friedrich-Loeffler-Institut
EPI969260	NA	Czech Republic	2017-Feb-05	A/mute swan/Czech Republic/1813-17/2017 (H5N8)		State Veterinary Institute Prague	Nagy,A
EPI969261	MP	Czech Republic	2017-Feb-05	A/mute swan/Czech Republic/1813-17/2017 (H5N8)		State Veterinary Institute Prague	Nagy,A
EPI969259	HA	Czech Republic	2017-Feb-05	A/mute swan/Czech Republic/1813-17/2017 (H5N8)		State Veterinary Institute Prague	Nagy,A
EPI961487	MP	Czech Republic	2017-Jan-13	A/mute swan/Czech Republic/581-17/2017 (H5N8)		State Veterinary Institute Prague	Nagy,A
EPI961484	HA	Czech Republic	2017-Jan-13	A/mute swan/Czech Republic/581-17/2017 (H5N8)		State Veterinary Institute Prague	Nagy,A
EPI961486	NA	Czech Republic	2017-Jan-13	A/mute swan/Czech Republic/581-17/2017 (H5N8)		State Veterinary Institute Prague	Nagy,A
EPI961475	HA	Czech Republic	2017-Jan-11	A/mute swan/Czech Republic/499-17/2017 (H5N8)		State Veterinary Institute Prague	Nagy,A
EPI961481	MP	Czech Republic	2017-Jan-11	A/mute swan/Czech Republic/499-17/2017 (H5N8)		State Veterinary Institute Prague	Nagy,A
EPI961477	NA	Czech Republic	2017-Jan-11	A/mute swan/Czech Republic/499-17/2017 (H5N8)		State Veterinary Institute Prague	Nagy,A
EPI954731	PA	Hungary	2017-Jan-27	A/Mute swan/Hungary/3513/2017	Central Agricultural Office Veterinary Diagnostic Directorate	Central Agricultural Office Veterinary Diagnostic Directorate	Adam, Dan
EPI954732	PB2	Hungary	2017-Jan-27	A/Mute swan/Hungary/3513/2017	Central Agricultural Office Veterinary Diagnostic Directorate	Central Agricultural Office Veterinary Diagnostic Directorate	Adam, Dan
EPI954733	PB1	Hungary	2017-Jan-27	A/Mute swan/Hungary/3513/2017	Central Agricultural Office Veterinary Diagnostic Directorate	Central Agricultural Office Veterinary Diagnostic Directorate	Adam, Dan
EPI954728	NP	Hungary	2017-Jan-27	A/Mute swan/Hungary/3513/2017	Central Agricultural Office Veterinary Diagnostic Directorate	Central Agricultural Office Veterinary Diagnostic Directorate	Adam, Dan
EPI954729	NS	Hungary	2017-Jan-27	A/Mute swan/Hungary/3513/2017	Central Agricultural Office Veterinary Diagnostic Directorate	Central Agricultural Office Veterinary Diagnostic Directorate	Adam, Dan
EPI954730	MP	Hungary	2017-Jan-27	A/Mute swan/Hungary/3513/2017	Central Agricultural Office Veterinary Diagnostic Directorate	Central Agricultural Office Veterinary Diagnostic Directorate	Adam, Dan
EPI954734	NA	Hungary	2017-Jan-27	A/Mute swan/Hungary/3513/2017	Central Agricultural Office Veterinary Diagnostic Directorate	Central Agricultural Office Veterinary Diagnostic Directorate	Adam, Dan
EPI954735	HA	Hungary	2017-Jan-27	A/Mute swan/Hungary/3513/2017	Central Agricultural Office Veterinary Diagnostic Directorate	Central Agricultural Office Veterinary Diagnostic Directorate	Adam, Dan
EPI954726	NA	Hungary	2017-Jan-26	A/Mute swan/Hungary/3139/2017	Central Agricultural Office Veterinary Diagnostic Directorate	Central Agricultural Office Veterinary Diagnostic Directorate	Adam, Dan
EPI954727	HA	Hungary	2017-Jan-26	A/Mute swan/Hungary/3139/2017	Central Agricultural Office Veterinary Diagnostic Directorate	Central Agricultural Office Veterinary Diagnostic Directorate	Adam, Dan
EPI954723	PA	Hungary	2017-Jan-26	A/Mute swan/Hungary/3139/2017	Central Agricultural Office Veterinary Diagnostic Directorate	Central Agricultural Office Veterinary Diagnostic Directorate	Adam, Dan
EPI954724	PB2	Hungary	2017-Jan-26	A/Mute swan/Hungary/3139/2017	Central Agricultural Office Veterinary Diagnostic Directorate	Central Agricultural Office Veterinary Diagnostic Directorate	Adam, Dan
EPI954725	PB1	Hungary	2017-Jan-26	A/Mute swan/Hungary/3139/2017	Central Agricultural Office Veterinary Diagnostic Directorate	Central Agricultural Office Veterinary Diagnostic Directorate	Adam, Dan
EPI954720	NP	Hungary	2017-Jan-26	A/Mute swan/Hungary/3139/2017	Central Agricultural Office Veterinary Diagnostic Directorate	Central Agricultural Office Veterinary Diagnostic Directorate	Adam, Dan
EPI954721	NS	Hungary	2017-Jan-26	A/Mute swan/Hungary/3139/2017	Central Agricultural Office Veterinary Diagnostic Directorate	Central Agricultural Office Veterinary Diagnostic Directorate	Adam, Dan
EPI954722	MP	Hungary	2017-Jan-26	A/Mute swan/Hungary/3139/2017	Central Agricultural Office Veterinary Diagnostic Directorate	Central Agricultural Office Veterinary Diagnostic Directorate	Adam, Dan
EPI931112	MP	Czech Republic	2017-Jan-18	A/mute swan/Czech Republic/879-17/2017 (H5N8)		State Veterinary Institute Prague	Nagy,Alexander
EPI931110	HA	Czech Republic	2017-Jan-18	A/mute swan/Czech Republic/879-17/2017 (H5N8)		State Veterinary Institute Prague	Nagy,Alexander
EPI931111	NA	Czech Republic	2017-Jan-18	A/mute swan/Czech Republic/879-17/2017 (H5N8)		State Veterinary Institute Prague	Nagy,Alexander
EPI930838	HA	Czech Republic	2017-Jan-02	A/mute swan/Czech Republic/54-17_2/2017 (H5N8)		State Veterinary Institute Prague	Nagy, Alexander
EPI930839	MP	Czech Republic	2017-Jan-02	A/mute swan/Czech Republic/54-17_2/2017 (H5N8)		State Veterinary Institute Prague	Nagy, Alexander
EPI961454	NA	Czech Republic	2017-Jan-02	A/mute swan/Czech Republic/54-17_2/2017 (H5N8)		State Veterinary Institute Prague	Nagy, Alexander
EPI1081882	PB2	Czech Republic	2017-Jan-02	A/mute swan/Czech Republic/54-17_2/2017 (H5N8)		State Veterinary Institute Prague	Nagy, Alexander
EPI1081884	PA	Czech Republic	2017-Jan-02	A/mute swan/Czech Republic/54-17_2/2017 (H5N8)		State Veterinary Institute Prague	Nagy, Alexander
EPI1081885	NP	Czech Republic	2017-Jan-02	A/mute swan/Czech Republic/54-17_2/2017 (H5N8)		State Veterinary Institute Prague	Nagy, Alexander
EPI1081886	NS	Czech Republic	2017-Jan-02	A/mute swan/Czech Republic/54-17_2/2017 (H5N8)		State Veterinary Institute Prague	Nagy, Alexander
EPI1081883	PB1	Czech Republic	2017-Jan-02	A/mute swan/Czech Republic/54-17_2/2017 (H5N8)		State Veterinary Institute Prague	Nagy, Alexander
EPI917481	NA	Czech Republic	2017-Jan-14	A/mute swan/Czech Republic/722-17_1/2017 (H5N8)	State Veterinary Institute Prague	State Veterinary Institute Prague
EPI917482	MP	Czech Republic	2017-Jan-14	A/mute swan/Czech Republic/722-17_1/2017 (H5N8)	State Veterinary Institute Prague	State Veterinary Institute Prague
EPI917480	HA	Czech Republic	2017-Jan-14	A/mute swan/Czech Republic/722-17_1/2017 (H5N8)	State Veterinary Institute Prague	State Veterinary Institute Prague
EPI917275	HA	Croatia	2017-Feb-02	A/mute swan/Croatia/61/2017		Croatian Veterinary Institute	Savić, Vladimir
EPI916387	MP	Czech Republic	2017-Jan-15	A/mute swan/Czech Republic/653-17/2017 (H5N8)	State Veterinary Institute Prague	State Veterinary Institute Prague	Nagy,Alexander
EPI916386	NA	Czech Republic	2017-Jan-15	A/mute swan/Czech Republic/653-17/2017 (H5N8)	State Veterinary Institute Prague	State Veterinary Institute Prague	Nagy,Alexander
EPI916385	HA	Czech Republic	2017-Jan-15	A/mute swan/Czech Republic/653-17/2017 (H5N8)	State Veterinary Institute Prague	State Veterinary Institute Prague	Nagy,Alexander
EPI909447	MP	Russian Federation	2017-Jan-06	A/mute swan/Krasnodar/25/2017		State Research Center of Virology and Biotechnology (VECTOR)	Ivan,Susloparov; Natalya,Goncharova; Natalya,Kolosova; Vasiliy,Marchenko; Alexander,Ryzhikov
EPI909448	NS	Russian Federation	2017-Jan-06	A/mute swan/Krasnodar/25/2017		State Research Center of Virology and Biotechnology (VECTOR)	Ivan,Susloparov; Natalya,Goncharova; Natalya,Kolosova; Vasiliy,Marchenko; Alexander,Ryzhikov
EPI909443	PA	Russian Federation	2017-Jan-06	A/mute swan/Krasnodar/25/2017		State Research Center of Virology and Biotechnology (VECTOR)	Ivan,Susloparov; Natalya,Goncharova; Natalya,Kolosova; Vasiliy,Marchenko; Alexander,Ryzhikov
EPI909445	NP	Russian Federation	2017-Jan-06	A/mute swan/Krasnodar/25/2017		State Research Center of Virology and Biotechnology (VECTOR)	Ivan,Susloparov; Natalya,Goncharova; Natalya,Kolosova; Vasiliy,Marchenko; Alexander,Ryzhikov
EPI909442	PB1	Russian Federation	2017-Jan-06	A/mute swan/Krasnodar/25/2017		State Research Center of Virology and Biotechnology (VECTOR)	Ivan,Susloparov; Natalya,Goncharova; Natalya,Kolosova; Vasiliy,Marchenko; Alexander,Ryzhikov
EPI909444	HA	Russian Federation	2017-Jan-06	A/mute swan/Krasnodar/25/2017		State Research Center of Virology and Biotechnology (VECTOR)	Ivan,Susloparov; Natalya,Goncharova; Natalya,Kolosova; Vasiliy,Marchenko; Alexander,Ryzhikov
EPI909446	NA	Russian Federation	2017-Jan-06	A/mute swan/Krasnodar/25/2017		State Research Center of Virology and Biotechnology (VECTOR)	Ivan,Susloparov; Natalya,Goncharova; Natalya,Kolosova; Vasiliy,Marchenko; Alexander,Ryzhikov
EPI909441	PB2	Russian Federation	2017-Jan-06	A/mute swan/Krasnodar/25/2017		State Research Center of Virology and Biotechnology (VECTOR)	Ivan,Susloparov; Natalya,Goncharova; Natalya,Kolosova; Vasiliy,Marchenko; Alexander,Ryzhikov
EPI891667	HA	Croatia	2017-Jan-22	A/mute swan/Croatia/30/2017		Croatian Veterinary Institute	Savić, Vladimir
EPI891668	NA	Croatia	2017-Jan-22	A/mute swan/Croatia/30/2017		Croatian Veterinary Institute	Savić, Vladimir
EPI881902	NA	Croatia	2017-Jan-10	A/mute swan/Croatia/15/2017		Croatian Veterinary Institute	Savić, Vladimir
EPI881901	HA	Croatia	2017-Jan-10	A/mute swan/Croatia/15/2017		Croatian Veterinary Institute	Savić, Vladimir
EPI873626	HA	Croatia	2016-Dec-29	A/mute swan/Croatia/104/2016		Croatian Veterinary Institute	Savić, Vladimir
EPI873627	NA	Croatia	2016-Dec-29	A/mute swan/Croatia/104/2016		Croatian Veterinary Institute	Savić, Vladimir
EPI873624	HA	Croatia	2017-Jan-03	A/mute swan/Croatia/9/2017		Croatian Veterinary Institute	Savić, Vladimir
EPI873625	NA	Croatia	2017-Jan-03	A/mute swan/Croatia/9/2017		Croatian Veterinary Institute	Savić, Vladimir
EPI869929	HA	Poland	2016-Dec-21	A/mute swan/Poland/108/2016		National Veterinary Research Institut Poland, PIWet-PIB	E. Swieton, K. Smietanka
EPI869935	NA	Poland	2016-Dec-21	A/mute swan/Poland/108/2016		National Veterinary Research Institut Poland, PIWet-PIB	E. Swieton, K. Smietanka
EPI864747	NA	Croatia	2016-Nov-28	A/mute swan/Croatia/85/2016		Croatian Veterinary Institute
EPI864746	HA	Croatia	2016-Nov-28	A/mute swan/Croatia/85/2016		Croatian Veterinary Institute
EPI861572	HA	Croatia	2016-Nov-12	A/mute swan/Croatia/78/2016		Croatian Veterinary Institute
EPI861573	NA	Croatia	2016-Nov-12	A/mute swan/Croatia/78/2016		Croatian Veterinary Institute
EPI867456	PA	Croatia	2016-Oct-30	A/mute swan/Croatia/70/2016		Croatian Veterinary Institute
EPI861568	HA	Croatia	2016-Oct-30	A/mute swan/Croatia/70/2016		Croatian Veterinary Institute
EPI861570	MP	Croatia	2016-Oct-30	A/mute swan/Croatia/70/2016		Croatian Veterinary Institute
EPI861569	NA	Croatia	2016-Oct-30	A/mute swan/Croatia/70/2016		Croatian Veterinary Institute
EPI869084	PB1	Croatia	2016-Oct-30	A/mute swan/Croatia/70/2016		Croatian Veterinary Institute
EPI861571	NS	Croatia	2016-Oct-30	A/mute swan/Croatia/70/2016		Croatian Veterinary Institute
EPI867457	PB2	Croatia	2016-Oct-30	A/mute swan/Croatia/70/2016		Croatian Veterinary Institute
EPI865159	NP	Croatia	2016-Oct-30	A/mute swan/Croatia/70/2016		Croatian Veterinary Institute
EPI859200	NP	Hungary	2016-Oct-19	A/mute_swan/Hungary/51049/2016	National Food Chain Safety Office Veterinary Diagnostic Directorate Laboratory for Molecular Biology	Central Agricultural Office Veterinary Diagnostic Directorate	Zsuzsanna, Ronai; Krisztina, Ursu; Adam, Balint; Dora, Szalay; Akos, Thuma; Eva, Gyuris; Karoly, Erdelyi; Adam, Dan
EPI859202	MP	Hungary	2016-Oct-19	A/mute_swan/Hungary/51049/2016	National Food Chain Safety Office Veterinary Diagnostic Directorate Laboratory for Molecular Biology	Central Agricultural Office Veterinary Diagnostic Directorate	Zsuzsanna, Ronai; Krisztina, Ursu; Adam, Balint; Dora, Szalay; Akos, Thuma; Eva, Gyuris; Karoly, Erdelyi; Adam, Dan
EPI859199	HA	Hungary	2016-Oct-19	A/mute_swan/Hungary/51049/2016	National Food Chain Safety Office Veterinary Diagnostic Directorate Laboratory for Molecular Biology	Central Agricultural Office Veterinary Diagnostic Directorate	Zsuzsanna, Ronai; Krisztina, Ursu; Adam, Balint; Dora, Szalay; Akos, Thuma; Eva, Gyuris; Karoly, Erdelyi; Adam, Dan
EPI859196	PB2	Hungary	2016-Oct-19	A/mute_swan/Hungary/51049/2016	National Food Chain Safety Office Veterinary Diagnostic Directorate Laboratory for Molecular Biology	Central Agricultural Office Veterinary Diagnostic Directorate	Zsuzsanna, Ronai; Krisztina, Ursu; Adam, Balint; Dora, Szalay; Akos, Thuma; Eva, Gyuris; Karoly, Erdelyi; Adam, Dan
EPI859198	PA	Hungary	2016-Oct-19	A/mute_swan/Hungary/51049/2016	National Food Chain Safety Office Veterinary Diagnostic Directorate Laboratory for Molecular Biology	Central Agricultural Office Veterinary Diagnostic Directorate	Zsuzsanna, Ronai; Krisztina, Ursu; Adam, Balint; Dora, Szalay; Akos, Thuma; Eva, Gyuris; Karoly, Erdelyi; Adam, Dan
EPI859201	NA	Hungary	2016-Oct-19	A/mute_swan/Hungary/51049/2016	National Food Chain Safety Office Veterinary Diagnostic Directorate Laboratory for Molecular Biology	Central Agricultural Office Veterinary Diagnostic Directorate	Zsuzsanna, Ronai; Krisztina, Ursu; Adam, Balint; Dora, Szalay; Akos, Thuma; Eva, Gyuris; Karoly, Erdelyi; Adam, Dan
EPI859197	PB1	Hungary	2016-Oct-19	A/mute_swan/Hungary/51049/2016	National Food Chain Safety Office Veterinary Diagnostic Directorate Laboratory for Molecular Biology	Central Agricultural Office Veterinary Diagnostic Directorate	Zsuzsanna, Ronai; Krisztina, Ursu; Adam, Balint; Dora, Szalay; Akos, Thuma; Eva, Gyuris; Karoly, Erdelyi; Adam, Dan
EPI859203	NS	Hungary	2016-Oct-19	A/mute_swan/Hungary/51049/2016	National Food Chain Safety Office Veterinary Diagnostic Directorate Laboratory for Molecular Biology	Central Agricultural Office Veterinary Diagnostic Directorate	Zsuzsanna, Ronai; Krisztina, Ursu; Adam, Balint; Dora, Szalay; Akos, Thuma; Eva, Gyuris; Karoly, Erdelyi; Adam, Dan
EPI576389	PB1	Sweden	2015-Mar-05	A/MuteSwan/Sweden/SVA150313KU0141/SZ543/2015	National Veterinary Institute	National Veterinary Institute	'Zohari,Siamak';'Karin,Ullman';Olofsson,Ann-Sophie*
EPI576390	PA	Sweden	2015-Mar-05	A/MuteSwan/Sweden/SVA150313KU0141/SZ543/2015	National Veterinary Institute	National Veterinary Institute	'Zohari,Siamak';'Karin,Ullman';Olofsson,Ann-Sophie*
EPI576394	MP	Sweden	2015-Mar-05	A/MuteSwan/Sweden/SVA150313KU0141/SZ543/2015	National Veterinary Institute	National Veterinary Institute	'Zohari,Siamak';'Karin,Ullman';Olofsson,Ann-Sophie*
EPI576392	NP	Sweden	2015-Mar-05	A/MuteSwan/Sweden/SVA150313KU0141/SZ543/2015	National Veterinary Institute	National Veterinary Institute	'Zohari,Siamak';'Karin,Ullman';Olofsson,Ann-Sophie*
EPI576393	NA	Sweden	2015-Mar-05	A/MuteSwan/Sweden/SVA150313KU0141/SZ543/2015	National Veterinary Institute	National Veterinary Institute	'Zohari,Siamak';'Karin,Ullman';Olofsson,Ann-Sophie*
EPI576391	HA	Sweden	2015-Mar-05	A/MuteSwan/Sweden/SVA150313KU0141/SZ543/2015	National Veterinary Institute	National Veterinary Institute	'Zohari,Siamak';'Karin,Ullman';Olofsson,Ann-Sophie*
EPI576396	PB2	Sweden	2015-Mar-05	A/MuteSwan/Sweden/SVA150313KU0141/SZ543/2015	National Veterinary Institute	National Veterinary Institute	'Zohari,Siamak';'Karin,Ullman';Olofsson,Ann-Sophie*
EPI576395	NS	Sweden	2015-Mar-05	A/MuteSwan/Sweden/SVA150313KU0141/SZ543/2015	National Veterinary Institute	National Veterinary Institute	'Zohari,Siamak';'Karin,Ullman';Olofsson,Ann-Sophie*
EPI576387	PB2	Sweden	2015-Feb-20	A/MuteSwan/Sweden/SVA150311KU0277/SZ502/2015	National Veterinary Institute	National Veterinary Institute	'Zohari,Siamak';'Ullman,Karin'; 'Olofson,Ann-Sophie'
EPI576380	NS	Sweden	2015-Feb-20	A/MuteSwan/Sweden/SVA150311KU0277/SZ502/2015	National Veterinary Institute	National Veterinary Institute	'Zohari,Siamak';'Ullman,Karin'; 'Olofson,Ann-Sophie'
EPI576384	HA	Sweden	2015-Feb-20	A/MuteSwan/Sweden/SVA150311KU0277/SZ502/2015	National Veterinary Institute	National Veterinary Institute	'Zohari,Siamak';'Ullman,Karin'; 'Olofson,Ann-Sophie'
EPI576385	PA	Sweden	2015-Feb-20	A/MuteSwan/Sweden/SVA150311KU0277/SZ502/2015	National Veterinary Institute	National Veterinary Institute	'Zohari,Siamak';'Ullman,Karin'; 'Olofson,Ann-Sophie'
EPI576381	MP	Sweden	2015-Feb-20	A/MuteSwan/Sweden/SVA150311KU0277/SZ502/2015	National Veterinary Institute	National Veterinary Institute	'Zohari,Siamak';'Ullman,Karin'; 'Olofson,Ann-Sophie'
EPI576383	NP	Sweden	2015-Feb-20	A/MuteSwan/Sweden/SVA150311KU0277/SZ502/2015	National Veterinary Institute	National Veterinary Institute	'Zohari,Siamak';'Ullman,Karin'; 'Olofson,Ann-Sophie'
EPI576386	PB1	Sweden	2015-Feb-20	A/MuteSwan/Sweden/SVA150311KU0277/SZ502/2015	National Veterinary Institute	National Veterinary Institute	'Zohari,Siamak';'Ullman,Karin'; 'Olofson,Ann-Sophie'
EPI576382	NA	Sweden	2015-Feb-20	A/MuteSwan/Sweden/SVA150311KU0277/SZ502/2015	National Veterinary Institute	National Veterinary Institute	'Zohari,Siamak';'Ullman,Karin'; 'Olofson,Ann-Sophie'
EPI1081894	HA	Czech Republic	2017-Jan-03	A/turkey/Czech Republic/38-17_1/2017 (H5N8)	State Veterinary Institute Prague	State Veterinary Institute Prague	A,Nagy
EPI1081895	NP	Czech Republic	2017-Jan-03	A/turkey/Czech Republic/38-17_1/2017 (H5N8)	State Veterinary Institute Prague	State Veterinary Institute Prague	A,Nagy
EPI1081899	PB2	Czech Republic	2017-Jan-03	A/turkey/Czech Republic/38-17_1/2017 (H5N8)	State Veterinary Institute Prague	State Veterinary Institute Prague	A,Nagy
EPI1081897	MP	Czech Republic	2017-Jan-03	A/turkey/Czech Republic/38-17_1/2017 (H5N8)	State Veterinary Institute Prague	State Veterinary Institute Prague	A,Nagy
EPI1081892	PB1	Czech Republic	2017-Jan-03	A/turkey/Czech Republic/38-17_1/2017 (H5N8)	State Veterinary Institute Prague	State Veterinary Institute Prague	A,Nagy
EPI1081896	NA	Czech Republic	2017-Jan-03	A/turkey/Czech Republic/38-17_1/2017 (H5N8)	State Veterinary Institute Prague	State Veterinary Institute Prague	A,Nagy
EPI1081898	NS	Czech Republic	2017-Jan-03	A/turkey/Czech Republic/38-17_1/2017 (H5N8)	State Veterinary Institute Prague	State Veterinary Institute Prague	A,Nagy
EPI1081893	PA	Czech Republic	2017-Jan-03	A/turkey/Czech Republic/38-17_1/2017 (H5N8)	State Veterinary Institute Prague	State Veterinary Institute Prague	A,Nagy
EPI1040227	PB2	Italy	2017-Jul-23	A/turkey/Italy/17VIR5878-3/2017	Istituto Zooprofilattico Sperimentale Delle Venezie	Istituto Zooprofilattico Sperimentale Delle Venezie	Bianca,Zecchin; Alice,Fusaro; Gianpiero,Zamperin; Alessia,Schivo; Annalisa,Salviato; Sabrina,Marciano; Silvia,Ormelli; Calogero,Terregino; Isabella,Monne
EPI1040228	PB1	Italy	2017-Jul-23	A/turkey/Italy/17VIR5878-3/2017	Istituto Zooprofilattico Sperimentale Delle Venezie	Istituto Zooprofilattico Sperimentale Delle Venezie	Bianca,Zecchin; Alice,Fusaro; Gianpiero,Zamperin; Alessia,Schivo; Annalisa,Salviato; Sabrina,Marciano; Silvia,Ormelli; Calogero,Terregino; Isabella,Monne
EPI1040229	PA	Italy	2017-Jul-23	A/turkey/Italy/17VIR5878-3/2017	Istituto Zooprofilattico Sperimentale Delle Venezie	Istituto Zooprofilattico Sperimentale Delle Venezie	Bianca,Zecchin; Alice,Fusaro; Gianpiero,Zamperin; Alessia,Schivo; Annalisa,Salviato; Sabrina,Marciano; Silvia,Ormelli; Calogero,Terregino; Isabella,Monne
EPI1040230	NS	Italy	2017-Jul-23	A/turkey/Italy/17VIR5878-3/2017	Istituto Zooprofilattico Sperimentale Delle Venezie	Istituto Zooprofilattico Sperimentale Delle Venezie	Bianca,Zecchin; Alice,Fusaro; Gianpiero,Zamperin; Alessia,Schivo; Annalisa,Salviato; Sabrina,Marciano; Silvia,Ormelli; Calogero,Terregino; Isabella,Monne
EPI1040231	NP	Italy	2017-Jul-23	A/turkey/Italy/17VIR5878-3/2017	Istituto Zooprofilattico Sperimentale Delle Venezie	Istituto Zooprofilattico Sperimentale Delle Venezie	Bianca,Zecchin; Alice,Fusaro; Gianpiero,Zamperin; Alessia,Schivo; Annalisa,Salviato; Sabrina,Marciano; Silvia,Ormelli; Calogero,Terregino; Isabella,Monne
EPI1040232	MP	Italy	2017-Jul-23	A/turkey/Italy/17VIR5878-3/2017	Istituto Zooprofilattico Sperimentale Delle Venezie	Istituto Zooprofilattico Sperimentale Delle Venezie	Bianca,Zecchin; Alice,Fusaro; Gianpiero,Zamperin; Alessia,Schivo; Annalisa,Salviato; Sabrina,Marciano; Silvia,Ormelli; Calogero,Terregino; Isabella,Monne
EPI1040226	NA	Italy	2017-Jul-23	A/turkey/Italy/17VIR5878-3/2017	Istituto Zooprofilattico Sperimentale Delle Venezie	Istituto Zooprofilattico Sperimentale Delle Venezie	Bianca,Zecchin; Alice,Fusaro; Gianpiero,Zamperin; Alessia,Schivo; Annalisa,Salviato; Sabrina,Marciano; Silvia,Ormelli; Calogero,Terregino; Isabella,Monne
EPI1040225	HA	Italy	2017-Jul-23	A/turkey/Italy/17VIR5878-3/2017	Istituto Zooprofilattico Sperimentale Delle Venezie	Istituto Zooprofilattico Sperimentale Delle Venezie	Bianca,Zecchin; Alice,Fusaro; Gianpiero,Zamperin; Alessia,Schivo; Annalisa,Salviato; Sabrina,Marciano; Silvia,Ormelli; Calogero,Terregino; Isabella,Monne
EPI1021128	HA	Czech Republic	2017-Feb-06	A/turkey/Czech Republic/1767-17_2/2017 (H5N8)	State Veterinary Institute Prague	State Veterinary Institute Prague	Nagy,A
EPI988590	NP	Germany	2017-Jan-17	A/turkey/Germany-BB/R377ff/2017		Friedrich-Loeffler-Institut
EPI988909	PB2	Germany	2017-Jan-17	A/turkey/Germany-BB/R377ff/2017		Friedrich-Loeffler-Institut
EPI969347	HA	Germany	2017-Jan-17	A/turkey/Germany-BB/R377ff/2017		Friedrich-Loeffler-Institut
EPI969349	PA	Germany	2017-Jan-17	A/turkey/Germany-BB/R377ff/2017		Friedrich-Loeffler-Institut
EPI988589	NA	Germany	2017-Jan-17	A/turkey/Germany-BB/R377ff/2017		Friedrich-Loeffler-Institut
EPI972359	MP	Germany	2017-Jan-17	A/turkey/Germany-BB/R377ff/2017		Friedrich-Loeffler-Institut
EPI972360	NS	Germany	2017-Jan-17	A/turkey/Germany-BB/R377ff/2017		Friedrich-Loeffler-Institut
EPI969348	PB1	Germany	2017-Jan-17	A/turkey/Germany-BB/R377ff/2017		Friedrich-Loeffler-Institut
EPI988592	NP	Germany	2016-Nov-22	A/turkey/Germany-NI/R9807/2016		Friedrich-Loeffler-Institut
EPI988591	PB2	Germany	2016-Nov-22	A/turkey/Germany-NI/R9807/2016		Friedrich-Loeffler-Institut
EPI967466	PA	Germany	2016-Nov-22	A/turkey/Germany-NI/R9807/2016		Friedrich-Loeffler-Institut
EPI967464	PB1	Germany	2016-Nov-22	A/turkey/Germany-NI/R9807/2016		Friedrich-Loeffler-Institut
EPI967140	NS	Germany	2016-Nov-22	A/turkey/Germany-NI/R9807/2016		Friedrich-Loeffler-Institut
EPI967142	MP	Germany	2016-Nov-22	A/turkey/Germany-NI/R9807/2016		Friedrich-Loeffler-Institut
EPI967465	HA	Germany	2016-Nov-22	A/turkey/Germany-NI/R9807/2016		Friedrich-Loeffler-Institut
EPI967141	NA	Germany	2016-Nov-22	A/turkey/Germany-NI/R9807/2016		Friedrich-Loeffler-Institut
EPI962061	PA	Hungary	2016-Nov-01	A/Turkey/Hungary/53136/2016	National Food Chain Safety Office Veterinary Diagnostic Directorate Laboratory for Molecular Biology	Central Agricultural Office Veterinary Diagnostic Directorate	Adam, Dan
EPI962062	PB2	Hungary	2016-Nov-01	A/Turkey/Hungary/53136/2016	National Food Chain Safety Office Veterinary Diagnostic Directorate Laboratory for Molecular Biology	Central Agricultural Office Veterinary Diagnostic Directorate	Adam, Dan
EPI962063	PB1	Hungary	2016-Nov-01	A/Turkey/Hungary/53136/2016	National Food Chain Safety Office Veterinary Diagnostic Directorate Laboratory for Molecular Biology	Central Agricultural Office Veterinary Diagnostic Directorate	Adam, Dan
EPI962058	NP	Hungary	2016-Nov-01	A/Turkey/Hungary/53136/2016	National Food Chain Safety Office Veterinary Diagnostic Directorate Laboratory for Molecular Biology	Central Agricultural Office Veterinary Diagnostic Directorate	Adam, Dan
EPI962059	NS	Hungary	2016-Nov-01	A/Turkey/Hungary/53136/2016	National Food Chain Safety Office Veterinary Diagnostic Directorate Laboratory for Molecular Biology	Central Agricultural Office Veterinary Diagnostic Directorate	Adam, Dan
EPI962060	MP	Hungary	2016-Nov-01	A/Turkey/Hungary/53136/2016	National Food Chain Safety Office Veterinary Diagnostic Directorate Laboratory for Molecular Biology	Central Agricultural Office Veterinary Diagnostic Directorate	Adam, Dan
EPI962065	NA	Hungary	2016-Nov-01	A/Turkey/Hungary/53136/2016	National Food Chain Safety Office Veterinary Diagnostic Directorate Laboratory for Molecular Biology	Central Agricultural Office Veterinary Diagnostic Directorate	Adam, Dan
EPI962066	HA	Hungary	2016-Nov-01	A/Turkey/Hungary/53136/2016	National Food Chain Safety Office Veterinary Diagnostic Directorate Laboratory for Molecular Biology	Central Agricultural Office Veterinary Diagnostic Directorate	Adam, Dan
EPI961505	PB2	Italy	2017-Feb-21	A/turkey/Italy/17VIR1574-1/2017	Istituto Zooprofilattico Sperimentale Delle Venezie	Istituto Zooprofilattico Sperimentale Delle Venezie	Zecchin, B.; Fusaro, A.; Milani, A.; Schivo, A.; Salviato, A.; Zamperin, G.; Marciano, S.; Ormelli, S.; Terregino, C.; Monne, I.
EPI961506	PB1	Italy	2017-Feb-21	A/turkey/Italy/17VIR1574-1/2017	Istituto Zooprofilattico Sperimentale Delle Venezie	Istituto Zooprofilattico Sperimentale Delle Venezie	Zecchin, B.; Fusaro, A.; Milani, A.; Schivo, A.; Salviato, A.; Zamperin, G.; Marciano, S.; Ormelli, S.; Terregino, C.; Monne, I.
EPI961501	NP	Italy	2017-Feb-21	A/turkey/Italy/17VIR1574-1/2017	Istituto Zooprofilattico Sperimentale Delle Venezie	Istituto Zooprofilattico Sperimentale Delle Venezie	Zecchin, B.; Fusaro, A.; Milani, A.; Schivo, A.; Salviato, A.; Zamperin, G.; Marciano, S.; Ormelli, S.; Terregino, C.; Monne, I.
EPI961502	NS	Italy	2017-Feb-21	A/turkey/Italy/17VIR1574-1/2017	Istituto Zooprofilattico Sperimentale Delle Venezie	Istituto Zooprofilattico Sperimentale Delle Venezie	Zecchin, B.; Fusaro, A.; Milani, A.; Schivo, A.; Salviato, A.; Zamperin, G.; Marciano, S.; Ormelli, S.; Terregino, C.; Monne, I.
EPI961503	MP	Italy	2017-Feb-21	A/turkey/Italy/17VIR1574-1/2017	Istituto Zooprofilattico Sperimentale Delle Venezie	Istituto Zooprofilattico Sperimentale Delle Venezie	Zecchin, B.; Fusaro, A.; Milani, A.; Schivo, A.; Salviato, A.; Zamperin, G.; Marciano, S.; Ormelli, S.; Terregino, C.; Monne, I.
EPI961504	PA	Italy	2017-Feb-21	A/turkey/Italy/17VIR1574-1/2017	Istituto Zooprofilattico Sperimentale Delle Venezie	Istituto Zooprofilattico Sperimentale Delle Venezie	Zecchin, B.; Fusaro, A.; Milani, A.; Schivo, A.; Salviato, A.; Zamperin, G.; Marciano, S.; Ormelli, S.; Terregino, C.; Monne, I.
EPI961507	NA	Italy	2017-Feb-21	A/turkey/Italy/17VIR1574-1/2017	Istituto Zooprofilattico Sperimentale Delle Venezie	Istituto Zooprofilattico Sperimentale Delle Venezie	Zecchin, B.; Fusaro, A.; Milani, A.; Schivo, A.; Salviato, A.; Zamperin, G.; Marciano, S.; Ormelli, S.; Terregino, C.; Monne, I.
EPI961509	HA	Italy	2017-Feb-21	A/turkey/Italy/17VIR1574-1/2017	Istituto Zooprofilattico Sperimentale Delle Venezie	Istituto Zooprofilattico Sperimentale Delle Venezie	Zecchin, B.; Fusaro, A.; Milani, A.; Schivo, A.; Salviato, A.; Zamperin, G.; Marciano, S.; Ormelli, S.; Terregino, C.; Monne, I.
EPI954604	PB2	Italy	2017-Feb-16	A/turkey/Italy/17VIR1452-22/2017	Istituto Zooprofilattico Sperimentale Delle Venezie	Istituto Zooprofilattico Sperimentale Delle Venezie	Zecchin, B.; Fusaro, A.; Milani, A.; Schivo, A.; Salviato, A.; Zamperin, G.; Marciano, S.; Ormelli, S.; Terregino, C.; Monne, I.
EPI954605	PB1	Italy	2017-Feb-16	A/turkey/Italy/17VIR1452-22/2017	Istituto Zooprofilattico Sperimentale Delle Venezie	Istituto Zooprofilattico Sperimentale Delle Venezie	Zecchin, B.; Fusaro, A.; Milani, A.; Schivo, A.; Salviato, A.; Zamperin, G.; Marciano, S.; Ormelli, S.; Terregino, C.; Monne, I.
EPI954600	NP	Italy	2017-Feb-16	A/turkey/Italy/17VIR1452-22/2017	Istituto Zooprofilattico Sperimentale Delle Venezie	Istituto Zooprofilattico Sperimentale Delle Venezie	Zecchin, B.; Fusaro, A.; Milani, A.; Schivo, A.; Salviato, A.; Zamperin, G.; Marciano, S.; Ormelli, S.; Terregino, C.; Monne, I.
EPI954601	NS	Italy	2017-Feb-16	A/turkey/Italy/17VIR1452-22/2017	Istituto Zooprofilattico Sperimentale Delle Venezie	Istituto Zooprofilattico Sperimentale Delle Venezie	Zecchin, B.; Fusaro, A.; Milani, A.; Schivo, A.; Salviato, A.; Zamperin, G.; Marciano, S.; Ormelli, S.; Terregino, C.; Monne, I.
EPI954602	MP	Italy	2017-Feb-16	A/turkey/Italy/17VIR1452-22/2017	Istituto Zooprofilattico Sperimentale Delle Venezie	Istituto Zooprofilattico Sperimentale Delle Venezie	Zecchin, B.; Fusaro, A.; Milani, A.; Schivo, A.; Salviato, A.; Zamperin, G.; Marciano, S.; Ormelli, S.; Terregino, C.; Monne, I.
EPI954603	PA	Italy	2017-Feb-16	A/turkey/Italy/17VIR1452-22/2017	Istituto Zooprofilattico Sperimentale Delle Venezie	Istituto Zooprofilattico Sperimentale Delle Venezie	Zecchin, B.; Fusaro, A.; Milani, A.; Schivo, A.; Salviato, A.; Zamperin, G.; Marciano, S.; Ormelli, S.; Terregino, C.; Monne, I.
EPI954606	NA	Italy	2017-Feb-16	A/turkey/Italy/17VIR1452-22/2017	Istituto Zooprofilattico Sperimentale Delle Venezie	Istituto Zooprofilattico Sperimentale Delle Venezie	Zecchin, B.; Fusaro, A.; Milani, A.; Schivo, A.; Salviato, A.; Zamperin, G.; Marciano, S.; Ormelli, S.; Terregino, C.; Monne, I.
EPI954607	HA	Italy	2017-Feb-16	A/turkey/Italy/17VIR1452-22/2017	Istituto Zooprofilattico Sperimentale Delle Venezie	Istituto Zooprofilattico Sperimentale Delle Venezie	Zecchin, B.; Fusaro, A.; Milani, A.; Schivo, A.; Salviato, A.; Zamperin, G.; Marciano, S.; Ormelli, S.; Terregino, C.; Monne, I.
EPI954596	PB2	Italy	2017-Feb-14	A/turkey/Italy/17VIR1338-3/2017	Istituto Zooprofilattico Sperimentale Delle Venezie	Istituto Zooprofilattico Sperimentale Delle Venezie	Zecchin, B.; Fusaro, A.; Milani, A.; Schivo, A.; Salviato, A.; Zamperin, G.; Marciano, S.; Ormelli, S.; Terregino, C.; Monne, I.
EPI954597	PB1	Italy	2017-Feb-14	A/turkey/Italy/17VIR1338-3/2017	Istituto Zooprofilattico Sperimentale Delle Venezie	Istituto Zooprofilattico Sperimentale Delle Venezie	Zecchin, B.; Fusaro, A.; Milani, A.; Schivo, A.; Salviato, A.; Zamperin, G.; Marciano, S.; Ormelli, S.; Terregino, C.; Monne, I.
EPI954592	NP	Italy	2017-Feb-14	A/turkey/Italy/17VIR1338-3/2017	Istituto Zooprofilattico Sperimentale Delle Venezie	Istituto Zooprofilattico Sperimentale Delle Venezie	Zecchin, B.; Fusaro, A.; Milani, A.; Schivo, A.; Salviato, A.; Zamperin, G.; Marciano, S.; Ormelli, S.; Terregino, C.; Monne, I.
EPI954593	NS	Italy	2017-Feb-14	A/turkey/Italy/17VIR1338-3/2017	Istituto Zooprofilattico Sperimentale Delle Venezie	Istituto Zooprofilattico Sperimentale Delle Venezie	Zecchin, B.; Fusaro, A.; Milani, A.; Schivo, A.; Salviato, A.; Zamperin, G.; Marciano, S.; Ormelli, S.; Terregino, C.; Monne, I.
EPI954594	MP	Italy	2017-Feb-14	A/turkey/Italy/17VIR1338-3/2017	Istituto Zooprofilattico Sperimentale Delle Venezie	Istituto Zooprofilattico Sperimentale Delle Venezie	Zecchin, B.; Fusaro, A.; Milani, A.; Schivo, A.; Salviato, A.; Zamperin, G.; Marciano, S.; Ormelli, S.; Terregino, C.; Monne, I.
EPI954595	PA	Italy	2017-Feb-14	A/turkey/Italy/17VIR1338-3/2017	Istituto Zooprofilattico Sperimentale Delle Venezie	Istituto Zooprofilattico Sperimentale Delle Venezie	Zecchin, B.; Fusaro, A.; Milani, A.; Schivo, A.; Salviato, A.; Zamperin, G.; Marciano, S.; Ormelli, S.; Terregino, C.; Monne, I.
EPI954598	NA	Italy	2017-Feb-14	A/turkey/Italy/17VIR1338-3/2017	Istituto Zooprofilattico Sperimentale Delle Venezie	Istituto Zooprofilattico Sperimentale Delle Venezie	Zecchin, B.; Fusaro, A.; Milani, A.; Schivo, A.; Salviato, A.; Zamperin, G.; Marciano, S.; Ormelli, S.; Terregino, C.; Monne, I.
EPI954599	HA	Italy	2017-Feb-14	A/turkey/Italy/17VIR1338-3/2017	Istituto Zooprofilattico Sperimentale Delle Venezie	Istituto Zooprofilattico Sperimentale Delle Venezie	Zecchin, B.; Fusaro, A.; Milani, A.; Schivo, A.; Salviato, A.; Zamperin, G.; Marciano, S.; Ormelli, S.; Terregino, C.; Monne, I.
EPI954588	PB2	Italy	2017-Feb-01	A/turkey/Italy/17VIR973-2/2017	Istituto Zooprofilattico Sperimentale Delle Venezie	Istituto Zooprofilattico Sperimentale Delle Venezie	Zecchin, B.; Fusaro, A.; Milani, A.; Schivo, A.; Salviato, A.; Zamperin, G.; Marciano, S.; Ormelli, S.; Terregino, C.; Monne, I.
EPI954589	PB1	Italy	2017-Feb-01	A/turkey/Italy/17VIR973-2/2017	Istituto Zooprofilattico Sperimentale Delle Venezie	Istituto Zooprofilattico Sperimentale Delle Venezie	Zecchin, B.; Fusaro, A.; Milani, A.; Schivo, A.; Salviato, A.; Zamperin, G.; Marciano, S.; Ormelli, S.; Terregino, C.; Monne, I.
EPI954584	NP	Italy	2017-Feb-01	A/turkey/Italy/17VIR973-2/2017	Istituto Zooprofilattico Sperimentale Delle Venezie	Istituto Zooprofilattico Sperimentale Delle Venezie	Zecchin, B.; Fusaro, A.; Milani, A.; Schivo, A.; Salviato, A.; Zamperin, G.; Marciano, S.; Ormelli, S.; Terregino, C.; Monne, I.
EPI954585	NS	Italy	2017-Feb-01	A/turkey/Italy/17VIR973-2/2017	Istituto Zooprofilattico Sperimentale Delle Venezie	Istituto Zooprofilattico Sperimentale Delle Venezie	Zecchin, B.; Fusaro, A.; Milani, A.; Schivo, A.; Salviato, A.; Zamperin, G.; Marciano, S.; Ormelli, S.; Terregino, C.; Monne, I.
EPI954586	MP	Italy	2017-Feb-01	A/turkey/Italy/17VIR973-2/2017	Istituto Zooprofilattico Sperimentale Delle Venezie	Istituto Zooprofilattico Sperimentale Delle Venezie	Zecchin, B.; Fusaro, A.; Milani, A.; Schivo, A.; Salviato, A.; Zamperin, G.; Marciano, S.; Ormelli, S.; Terregino, C.; Monne, I.
EPI954587	PA	Italy	2017-Feb-01	A/turkey/Italy/17VIR973-2/2017	Istituto Zooprofilattico Sperimentale Delle Venezie	Istituto Zooprofilattico Sperimentale Delle Venezie	Zecchin, B.; Fusaro, A.; Milani, A.; Schivo, A.; Salviato, A.; Zamperin, G.; Marciano, S.; Ormelli, S.; Terregino, C.; Monne, I.
EPI954590	NA	Italy	2017-Feb-01	A/turkey/Italy/17VIR973-2/2017	Istituto Zooprofilattico Sperimentale Delle Venezie	Istituto Zooprofilattico Sperimentale Delle Venezie	Zecchin, B.; Fusaro, A.; Milani, A.; Schivo, A.; Salviato, A.; Zamperin, G.; Marciano, S.; Ormelli, S.; Terregino, C.; Monne, I.
EPI954591	HA	Italy	2017-Feb-01	A/turkey/Italy/17VIR973-2/2017	Istituto Zooprofilattico Sperimentale Delle Venezie	Istituto Zooprofilattico Sperimentale Delle Venezie	Zecchin, B.; Fusaro, A.; Milani, A.; Schivo, A.; Salviato, A.; Zamperin, G.; Marciano, S.; Ormelli, S.; Terregino, C.; Monne, I.
EPI954572	PB2	Italy	2017-Jan-23	A/turkey/Italy/17VIR576-11/2017	Istituto Zooprofilattico Sperimentale Delle Venezie	Istituto Zooprofilattico Sperimentale Delle Venezie	Zecchin, B.; Fusaro, A.; Milani, A.; Schivo, A.; Salviato, A.; Zamperin, G.; Marciano, S.; Ormelli, S.; Terregino, C.; Monne, I.
EPI954573	PB1	Italy	2017-Jan-23	A/turkey/Italy/17VIR576-11/2017	Istituto Zooprofilattico Sperimentale Delle Venezie	Istituto Zooprofilattico Sperimentale Delle Venezie	Zecchin, B.; Fusaro, A.; Milani, A.; Schivo, A.; Salviato, A.; Zamperin, G.; Marciano, S.; Ormelli, S.; Terregino, C.; Monne, I.
EPI954568	NP	Italy	2017-Jan-23	A/turkey/Italy/17VIR576-11/2017	Istituto Zooprofilattico Sperimentale Delle Venezie	Istituto Zooprofilattico Sperimentale Delle Venezie	Zecchin, B.; Fusaro, A.; Milani, A.; Schivo, A.; Salviato, A.; Zamperin, G.; Marciano, S.; Ormelli, S.; Terregino, C.; Monne, I.
EPI954569	NS	Italy	2017-Jan-23	A/turkey/Italy/17VIR576-11/2017	Istituto Zooprofilattico Sperimentale Delle Venezie	Istituto Zooprofilattico Sperimentale Delle Venezie	Zecchin, B.; Fusaro, A.; Milani, A.; Schivo, A.; Salviato, A.; Zamperin, G.; Marciano, S.; Ormelli, S.; Terregino, C.; Monne, I.
EPI954570	MP	Italy	2017-Jan-23	A/turkey/Italy/17VIR576-11/2017	Istituto Zooprofilattico Sperimentale Delle Venezie	Istituto Zooprofilattico Sperimentale Delle Venezie	Zecchin, B.; Fusaro, A.; Milani, A.; Schivo, A.; Salviato, A.; Zamperin, G.; Marciano, S.; Ormelli, S.; Terregino, C.; Monne, I.
EPI954571	PA	Italy	2017-Jan-23	A/turkey/Italy/17VIR576-11/2017	Istituto Zooprofilattico Sperimentale Delle Venezie	Istituto Zooprofilattico Sperimentale Delle Venezie	Zecchin, B.; Fusaro, A.; Milani, A.; Schivo, A.; Salviato, A.; Zamperin, G.; Marciano, S.; Ormelli, S.; Terregino, C.; Monne, I.
EPI954574	NA	Italy	2017-Jan-23	A/turkey/Italy/17VIR576-11/2017	Istituto Zooprofilattico Sperimentale Delle Venezie	Istituto Zooprofilattico Sperimentale Delle Venezie	Zecchin, B.; Fusaro, A.; Milani, A.; Schivo, A.; Salviato, A.; Zamperin, G.; Marciano, S.; Ormelli, S.; Terregino, C.; Monne, I.
EPI954575	HA	Italy	2017-Jan-23	A/turkey/Italy/17VIR576-11/2017	Istituto Zooprofilattico Sperimentale Delle Venezie	Istituto Zooprofilattico Sperimentale Delle Venezie	Zecchin, B.; Fusaro, A.; Milani, A.; Schivo, A.; Salviato, A.; Zamperin, G.; Marciano, S.; Ormelli, S.; Terregino, C.; Monne, I.
EPI954560	NP	Italy	2017-Jan-20	A/turkey/Italy/17VIR538-1/2017	Istituto Zooprofilattico Sperimentale Delle Venezie	Istituto Zooprofilattico Sperimentale Delle Venezie	Zecchin, B.; Fusaro, A.; Milani, A.; Schivo, A.; Salviato, A.; Zamperin, G.; Marciano, S.; Ormelli, S.; Terregino, C.; Monne, I.
EPI954561	NS	Italy	2017-Jan-20	A/turkey/Italy/17VIR538-1/2017	Istituto Zooprofilattico Sperimentale Delle Venezie	Istituto Zooprofilattico Sperimentale Delle Venezie	Zecchin, B.; Fusaro, A.; Milani, A.; Schivo, A.; Salviato, A.; Zamperin, G.; Marciano, S.; Ormelli, S.; Terregino, C.; Monne, I.
EPI954562	MP	Italy	2017-Jan-20	A/turkey/Italy/17VIR538-1/2017	Istituto Zooprofilattico Sperimentale Delle Venezie	Istituto Zooprofilattico Sperimentale Delle Venezie	Zecchin, B.; Fusaro, A.; Milani, A.; Schivo, A.; Salviato, A.; Zamperin, G.; Marciano, S.; Ormelli, S.; Terregino, C.; Monne, I.
EPI954563	PA	Italy	2017-Jan-20	A/turkey/Italy/17VIR538-1/2017	Istituto Zooprofilattico Sperimentale Delle Venezie	Istituto Zooprofilattico Sperimentale Delle Venezie	Zecchin, B.; Fusaro, A.; Milani, A.; Schivo, A.; Salviato, A.; Zamperin, G.; Marciano, S.; Ormelli, S.; Terregino, C.; Monne, I.
EPI954564	PB2	Italy	2017-Jan-20	A/turkey/Italy/17VIR538-1/2017	Istituto Zooprofilattico Sperimentale Delle Venezie	Istituto Zooprofilattico Sperimentale Delle Venezie	Zecchin, B.; Fusaro, A.; Milani, A.; Schivo, A.; Salviato, A.; Zamperin, G.; Marciano, S.; Ormelli, S.; Terregino, C.; Monne, I.
EPI954565	PB1	Italy	2017-Jan-20	A/turkey/Italy/17VIR538-1/2017	Istituto Zooprofilattico Sperimentale Delle Venezie	Istituto Zooprofilattico Sperimentale Delle Venezie	Zecchin, B.; Fusaro, A.; Milani, A.; Schivo, A.; Salviato, A.; Zamperin, G.; Marciano, S.; Ormelli, S.; Terregino, C.; Monne, I.
EPI954566	NA	Italy	2017-Jan-20	A/turkey/Italy/17VIR538-1/2017	Istituto Zooprofilattico Sperimentale Delle Venezie	Istituto Zooprofilattico Sperimentale Delle Venezie	Zecchin, B.; Fusaro, A.; Milani, A.; Schivo, A.; Salviato, A.; Zamperin, G.; Marciano, S.; Ormelli, S.; Terregino, C.; Monne, I.
EPI954567	HA	Italy	2017-Jan-20	A/turkey/Italy/17VIR538-1/2017	Istituto Zooprofilattico Sperimentale Delle Venezie	Istituto Zooprofilattico Sperimentale Delle Venezie	Zecchin, B.; Fusaro, A.; Milani, A.; Schivo, A.; Salviato, A.; Zamperin, G.; Marciano, S.; Ormelli, S.; Terregino, C.; Monne, I.
EPI942937	NA	United Kingdom	2017-Jan-15	A/turkey/England/003778/2017	Animal and Plant Health Agency (APHA)	Animal and Plant Health Agency (APHA)	Seekings, James; Ellis, Richard; Brookes, Sharon M; Reid, Scott; Essen, Stephen; Brown, Ian H
EPI942934	PA	United Kingdom	2017-Jan-15	A/turkey/England/003778/2017	Animal and Plant Health Agency (APHA)	Animal and Plant Health Agency (APHA)	Seekings, James; Ellis, Richard; Brookes, Sharon M; Reid, Scott; Essen, Stephen; Brown, Ian H
EPI942935	HA	United Kingdom	2017-Jan-15	A/turkey/England/003778/2017	Animal and Plant Health Agency (APHA)	Animal and Plant Health Agency (APHA)	Seekings, James; Ellis, Richard; Brookes, Sharon M; Reid, Scott; Essen, Stephen; Brown, Ian H
EPI942933	PB1	United Kingdom	2017-Jan-15	A/turkey/England/003778/2017	Animal and Plant Health Agency (APHA)	Animal and Plant Health Agency (APHA)	Seekings, James; Ellis, Richard; Brookes, Sharon M; Reid, Scott; Essen, Stephen; Brown, Ian H
EPI942932	PB2	United Kingdom	2017-Jan-15	A/turkey/England/003778/2017	Animal and Plant Health Agency (APHA)	Animal and Plant Health Agency (APHA)	Seekings, James; Ellis, Richard; Brookes, Sharon M; Reid, Scott; Essen, Stephen; Brown, Ian H
EPI942936	NP	United Kingdom	2017-Jan-15	A/turkey/England/003778/2017	Animal and Plant Health Agency (APHA)	Animal and Plant Health Agency (APHA)	Seekings, James; Ellis, Richard; Brookes, Sharon M; Reid, Scott; Essen, Stephen; Brown, Ian H
EPI942938	MP	United Kingdom	2017-Jan-15	A/turkey/England/003778/2017	Animal and Plant Health Agency (APHA)	Animal and Plant Health Agency (APHA)	Seekings, James; Ellis, Richard; Brookes, Sharon M; Reid, Scott; Essen, Stephen; Brown, Ian H
EPI942939	NS	United Kingdom	2017-Jan-15	A/turkey/England/003778/2017	Animal and Plant Health Agency (APHA)	Animal and Plant Health Agency (APHA)	Seekings, James; Ellis, Richard; Brookes, Sharon M; Reid, Scott; Essen, Stephen; Brown, Ian H
EPI931207	HA	Germany	2017-Jan-09	A/turkey/Germany-BB/R234ff/2017		Friedrich-Loeffler-Institut
EPI926627	PB2	Germany	2017-Jan-09	A/turkey/Germany-BB/R234ff/2017		Friedrich-Loeffler-Institut
EPI922443	NA	Germany	2017-Jan-09	A/turkey/Germany-BB/R234ff/2017		Friedrich-Loeffler-Institut
EPI961573	PA	Germany	2017-Jan-09	A/turkey/Germany-BB/R234ff/2017		Friedrich-Loeffler-Institut
EPI961574	PB1	Germany	2017-Jan-09	A/turkey/Germany-BB/R234ff/2017		Friedrich-Loeffler-Institut
EPI961994	NS	Germany	2017-Jan-09	A/turkey/Germany-BB/R234ff/2017		Friedrich-Loeffler-Institut
EPI961996	MP	Germany	2017-Jan-09	A/turkey/Germany-BB/R234ff/2017		Friedrich-Loeffler-Institut
EPI961995	NP	Germany	2017-Jan-09	A/turkey/Germany-BB/R234ff/2017		Friedrich-Loeffler-Institut
EPI916604	HA	Czech Republic	2017-Jan-30	A/bronze turkey/Czech Republic/1414-17/2017 (H5N8)		State Veterinary Institute Prague	Nagy,Alexander
EPI916605	NA	Czech Republic	2017-Jan-30	A/bronze turkey/Czech Republic/1414-17/2017 (H5N8)		State Veterinary Institute Prague	Nagy,Alexander
EPI916606	MP	Czech Republic	2017-Jan-30	A/bronze turkey/Czech Republic/1414-17/2017 (H5N8)		State Veterinary Institute Prague	Nagy,Alexander
EPI909429	NP	Russian Federation	2017-Jan-01	A/turkey/Rostov/11/2017		State Research Center of Virology and Biotechnology (VECTOR)	Ivan,Susloparov; Natalya,Goncharova; Natalya,Kolosova; Vasiliy,Marchenko; Alexander,Ryzhikov
EPI909432	NS	Russian Federation	2017-Jan-01	A/turkey/Rostov/11/2017		State Research Center of Virology and Biotechnology (VECTOR)	Ivan,Susloparov; Natalya,Goncharova; Natalya,Kolosova; Vasiliy,Marchenko; Alexander,Ryzhikov
EPI909430	NA	Russian Federation	2017-Jan-01	A/turkey/Rostov/11/2017		State Research Center of Virology and Biotechnology (VECTOR)	Ivan,Susloparov; Natalya,Goncharova; Natalya,Kolosova; Vasiliy,Marchenko; Alexander,Ryzhikov
EPI909425	PB2	Russian Federation	2017-Jan-01	A/turkey/Rostov/11/2017		State Research Center of Virology and Biotechnology (VECTOR)	Ivan,Susloparov; Natalya,Goncharova; Natalya,Kolosova; Vasiliy,Marchenko; Alexander,Ryzhikov
EPI909431	MP	Russian Federation	2017-Jan-01	A/turkey/Rostov/11/2017		State Research Center of Virology and Biotechnology (VECTOR)	Ivan,Susloparov; Natalya,Goncharova; Natalya,Kolosova; Vasiliy,Marchenko; Alexander,Ryzhikov
EPI909426	PB1	Russian Federation	2017-Jan-01	A/turkey/Rostov/11/2017		State Research Center of Virology and Biotechnology (VECTOR)	Ivan,Susloparov; Natalya,Goncharova; Natalya,Kolosova; Vasiliy,Marchenko; Alexander,Ryzhikov
EPI909427	PA	Russian Federation	2017-Jan-01	A/turkey/Rostov/11/2017		State Research Center of Virology and Biotechnology (VECTOR)	Ivan,Susloparov; Natalya,Goncharova; Natalya,Kolosova; Vasiliy,Marchenko; Alexander,Ryzhikov
EPI909428	HA	Russian Federation	2017-Jan-01	A/turkey/Rostov/11/2017		State Research Center of Virology and Biotechnology (VECTOR)	Ivan,Susloparov; Natalya,Goncharova; Natalya,Kolosova; Vasiliy,Marchenko; Alexander,Ryzhikov
EPI888279	MP	Czech Republic	2017-Jan-03	A/turkey/Czech Republic/38-17_5/2017 (H5N8)		State Veterinary Institute Prague	Nagy,Alexander
EPI888278	NA	Czech Republic	2017-Jan-03	A/turkey/Czech Republic/38-17_5/2017 (H5N8)		State Veterinary Institute Prague	Nagy,Alexander
EPI888277	HA	Czech Republic	2017-Jan-03	A/turkey/Czech Republic/38-17_5/2017 (H5N8)		State Veterinary Institute Prague	Nagy,Alexander
EPI874777	PB2	Germany	2016-Dec-13	A/turkey/Germany-NI/R10523/2016		Friedrich-Loeffler-Institut
EPI874778	PB1	Germany	2016-Dec-13	A/turkey/Germany-NI/R10523/2016		Friedrich-Loeffler-Institut
EPI874779	PA	Germany	2016-Dec-13	A/turkey/Germany-NI/R10523/2016		Friedrich-Loeffler-Institut
EPI874775	NA	Germany	2016-Dec-13	A/turkey/Germany-NI/R10523/2016		Friedrich-Loeffler-Institut
EPI874780	NP	Germany	2016-Dec-13	A/turkey/Germany-NI/R10523/2016		Friedrich-Loeffler-Institut
EPI874781	MP	Germany	2016-Dec-13	A/turkey/Germany-NI/R10523/2016		Friedrich-Loeffler-Institut
EPI874782	NS	Germany	2016-Dec-13	A/turkey/Germany-NI/R10523/2016		Friedrich-Loeffler-Institut
EPI876474	HA	Germany	2016-Dec-13	A/turkey/Germany-NI/R10523/2016		Friedrich-Loeffler-Institut
EPI869931	HA	Poland	2016-Dec-19	A/turkey/Poland/83/2016		National Veterinary Research Institut Poland, PIWet-PIB	E. Swieton, K. Smietanka
EPI869930	HA	Poland	2016-Dec-16	A/turkey/Poland/78/2016		National Veterinary Research Institut Poland, PIWet-PIB	E. Swieton, K. Smietanka
EPI868845	PB2	United Kingdom	2016-Dec-15	A/turkey/England/052131/2016	Animal and Plant Health Agency (APHA)	Animal and Plant Health Agency (APHA)	Seekings, James; Ellis, Richard; Brookes, Sharon M; Reid, Scott; Essen, Stephen; Brown, Ian H
EPI868847	PA	United Kingdom	2016-Dec-15	A/turkey/England/052131/2016	Animal and Plant Health Agency (APHA)	Animal and Plant Health Agency (APHA)	Seekings, James; Ellis, Richard; Brookes, Sharon M; Reid, Scott; Essen, Stephen; Brown, Ian H
EPI868850	NA	United Kingdom	2016-Dec-15	A/turkey/England/052131/2016	Animal and Plant Health Agency (APHA)	Animal and Plant Health Agency (APHA)	Seekings, James; Ellis, Richard; Brookes, Sharon M; Reid, Scott; Essen, Stephen; Brown, Ian H
EPI868852	NS	United Kingdom	2016-Dec-15	A/turkey/England/052131/2016	Animal and Plant Health Agency (APHA)	Animal and Plant Health Agency (APHA)	Seekings, James; Ellis, Richard; Brookes, Sharon M; Reid, Scott; Essen, Stephen; Brown, Ian H
EPI868848	HA	United Kingdom	2016-Dec-15	A/turkey/England/052131/2016	Animal and Plant Health Agency (APHA)	Animal and Plant Health Agency (APHA)	Seekings, James; Ellis, Richard; Brookes, Sharon M; Reid, Scott; Essen, Stephen; Brown, Ian H
EPI868846	PB1	United Kingdom	2016-Dec-15	A/turkey/England/052131/2016	Animal and Plant Health Agency (APHA)	Animal and Plant Health Agency (APHA)	Seekings, James; Ellis, Richard; Brookes, Sharon M; Reid, Scott; Essen, Stephen; Brown, Ian H
EPI868849	NP	United Kingdom	2016-Dec-15	A/turkey/England/052131/2016	Animal and Plant Health Agency (APHA)	Animal and Plant Health Agency (APHA)	Seekings, James; Ellis, Richard; Brookes, Sharon M; Reid, Scott; Essen, Stephen; Brown, Ian H
EPI868851	MP	United Kingdom	2016-Dec-15	A/turkey/England/052131/2016	Animal and Plant Health Agency (APHA)	Animal and Plant Health Agency (APHA)	Seekings, James; Ellis, Richard; Brookes, Sharon M; Reid, Scott; Essen, Stephen; Brown, Ian H
EPI861185	PA	Germany	2016-Nov-09	A/turkey/Germany-SH/R8595/2016		Friedrich-Loeffler-Institut
EPI861011	HA	Germany	2016-Nov-09	A/turkey/Germany-SH/R8595/2016		Friedrich-Loeffler-Institut
EPI861394	NP	Germany	2016-Nov-09	A/turkey/Germany-SH/R8595/2016		Friedrich-Loeffler-Institut
EPI861010	NA	Germany	2016-Nov-09	A/turkey/Germany-SH/R8595/2016		Friedrich-Loeffler-Institut
EPI922322	PB1	Germany	2016-Nov-09	A/turkey/Germany-SH/R8595/2016		Friedrich-Loeffler-Institut
EPI916716	MP	Germany	2016-Nov-09	A/turkey/Germany-SH/R8595/2016		Friedrich-Loeffler-Institut
EPI916717	NS	Germany	2016-Nov-09	A/turkey/Germany-SH/R8595/2016		Friedrich-Loeffler-Institut
EPI916719	PB2	Germany	2016-Nov-09	A/turkey/Germany-SH/R8595/2016		Friedrich-Loeffler-Institut
EPI859209	NA	Hungary	2016-Nov-02	A/domestic_turkey/Hungary/53433/2016	National Food Chain Safety Office Veterinary Diagnostic Directorate Laboratory for Molecular Biology	Central Agricultural Office Veterinary Diagnostic Directorate	Zsuzsanna, Ronai; Krisztina, Ursu; Adam, Balint; Dora, Szalay; Akos, Thuma; Eva, Gyuris; Karoly, Erdelyi; Adam, Dan
EPI859211	NS	Hungary	2016-Nov-02	A/domestic_turkey/Hungary/53433/2016	National Food Chain Safety Office Veterinary Diagnostic Directorate Laboratory for Molecular Biology	Central Agricultural Office Veterinary Diagnostic Directorate	Zsuzsanna, Ronai; Krisztina, Ursu; Adam, Balint; Dora, Szalay; Akos, Thuma; Eva, Gyuris; Karoly, Erdelyi; Adam, Dan
EPI859205	PB1	Hungary	2016-Nov-02	A/domestic_turkey/Hungary/53433/2016	National Food Chain Safety Office Veterinary Diagnostic Directorate Laboratory for Molecular Biology	Central Agricultural Office Veterinary Diagnostic Directorate	Zsuzsanna, Ronai; Krisztina, Ursu; Adam, Balint; Dora, Szalay; Akos, Thuma; Eva, Gyuris; Karoly, Erdelyi; Adam, Dan
EPI859210	MP	Hungary	2016-Nov-02	A/domestic_turkey/Hungary/53433/2016	National Food Chain Safety Office Veterinary Diagnostic Directorate Laboratory for Molecular Biology	Central Agricultural Office Veterinary Diagnostic Directorate	Zsuzsanna, Ronai; Krisztina, Ursu; Adam, Balint; Dora, Szalay; Akos, Thuma; Eva, Gyuris; Karoly, Erdelyi; Adam, Dan
EPI859204	PB2	Hungary	2016-Nov-02	A/domestic_turkey/Hungary/53433/2016	National Food Chain Safety Office Veterinary Diagnostic Directorate Laboratory for Molecular Biology	Central Agricultural Office Veterinary Diagnostic Directorate	Zsuzsanna, Ronai; Krisztina, Ursu; Adam, Balint; Dora, Szalay; Akos, Thuma; Eva, Gyuris; Karoly, Erdelyi; Adam, Dan
EPI859207	HA	Hungary	2016-Nov-02	A/domestic_turkey/Hungary/53433/2016	National Food Chain Safety Office Veterinary Diagnostic Directorate Laboratory for Molecular Biology	Central Agricultural Office Veterinary Diagnostic Directorate	Zsuzsanna, Ronai; Krisztina, Ursu; Adam, Balint; Dora, Szalay; Akos, Thuma; Eva, Gyuris; Karoly, Erdelyi; Adam, Dan
EPI859206	PA	Hungary	2016-Nov-02	A/domestic_turkey/Hungary/53433/2016	National Food Chain Safety Office Veterinary Diagnostic Directorate Laboratory for Molecular Biology	Central Agricultural Office Veterinary Diagnostic Directorate	Zsuzsanna, Ronai; Krisztina, Ursu; Adam, Balint; Dora, Szalay; Akos, Thuma; Eva, Gyuris; Karoly, Erdelyi; Adam, Dan
EPI859208	NP	Hungary	2016-Nov-02	A/domestic_turkey/Hungary/53433/2016	National Food Chain Safety Office Veterinary Diagnostic Directorate Laboratory for Molecular Biology	Central Agricultural Office Veterinary Diagnostic Directorate	Zsuzsanna, Ronai; Krisztina, Ursu; Adam, Balint; Dora, Szalay; Akos, Thuma; Eva, Gyuris; Karoly, Erdelyi; Adam, Dan
EPI687232	NP	Germany	2014-Dec-15	A/turkey/Germany/AR3390-L00939/2014		Friedrich-Loeffler-Institut
EPI687238	NA	Germany	2014-Dec-15	A/turkey/Germany/AR3390-L00939/2014		Friedrich-Loeffler-Institut
EPI687239	HA	Germany	2014-Dec-15	A/turkey/Germany/AR3390-L00939/2014		Friedrich-Loeffler-Institut
EPI687234	MP	Germany	2014-Dec-15	A/turkey/Germany/AR3390-L00939/2014		Friedrich-Loeffler-Institut
EPI687235	PA	Germany	2014-Dec-15	A/turkey/Germany/AR3390-L00939/2014		Friedrich-Loeffler-Institut
EPI687233	NS	Germany	2014-Dec-15	A/turkey/Germany/AR3390-L00939/2014		Friedrich-Loeffler-Institut
EPI687236	PB2	Germany	2014-Dec-15	A/turkey/Germany/AR3390-L00939/2014		Friedrich-Loeffler-Institut
EPI687237	PB1	Germany	2014-Dec-15	A/turkey/Germany/AR3390-L00939/2014		Friedrich-Loeffler-Institut
EPI687241	NS	Germany	2014-Dec-15	A/turkey/Germany/AR3382-L00937/2014		Friedrich-Loeffler-Institut
EPI687242	MP	Germany	2014-Dec-15	A/turkey/Germany/AR3382-L00937/2014		Friedrich-Loeffler-Institut
EPI687243	PA	Germany	2014-Dec-15	A/turkey/Germany/AR3382-L00937/2014		Friedrich-Loeffler-Institut
EPI687244	PB2	Germany	2014-Dec-15	A/turkey/Germany/AR3382-L00937/2014		Friedrich-Loeffler-Institut
EPI687245	PB1	Germany	2014-Dec-15	A/turkey/Germany/AR3382-L00937/2014		Friedrich-Loeffler-Institut
EPI687246	NA	Germany	2014-Dec-15	A/turkey/Germany/AR3382-L00937/2014		Friedrich-Loeffler-Institut
EPI687247	HA	Germany	2014-Dec-15	A/turkey/Germany/AR3382-L00937/2014		Friedrich-Loeffler-Institut
EPI687240	NP	Germany	2014-Dec-15	A/turkey/Germany/AR3382-L00937/2014		Friedrich-Loeffler-Institut
EPI554602	NP	Germany	2014-Dec-15	A/turkey/Germany-NI/R3372/2014		Friedrich-Loeffler-Institut
EPI553152	NA	Germany	2014-Dec-15	A/turkey/Germany-NI/R3372/2014		Friedrich-Loeffler-Institut
EPI554603	MP	Germany	2014-Dec-15	A/turkey/Germany-NI/R3372/2014		Friedrich-Loeffler-Institut
EPI553145	HA	Germany	2014-Dec-15	A/turkey/Germany-NI/R3372/2014		Friedrich-Loeffler-Institut
EPI554601	PA	Germany	2014-Dec-15	A/turkey/Germany-NI/R3372/2014		Friedrich-Loeffler-Institut
EPI553172	HA	Germany	2014-Dec-15	A/turkey/Germany-NI/R3372/2014		Friedrich-Loeffler-Institut
EPI554599	PB2	Germany	2014-Dec-15	A/turkey/Germany-NI/R3372/2014		Friedrich-Loeffler-Institut
EPI554600	PB1	Germany	2014-Dec-15	A/turkey/Germany-NI/R3372/2014		Friedrich-Loeffler-Institut
EPI554604	NS	Germany	2014-Dec-15	A/turkey/Germany-NI/R3372/2014		Friedrich-Loeffler-Institut
EPI553182	NP	Italy	2014-Dec-15	A/turkey/Italy/14VIR7898-10/2014	Istituto Zooprofilattico Sperimentale Delle Venezie	Istituto Zooprofilattico Sperimentale Delle Venezie	Luca,Tassoni; Silvia,Ormelli; Alessia,Schivo; Alice,Fusaro; Isabella,Monne; Giovanni,Cattoli
EPI553184	PA	Italy	2014-Dec-15	A/turkey/Italy/14VIR7898-10/2014	Istituto Zooprofilattico Sperimentale Delle Venezie	Istituto Zooprofilattico Sperimentale Delle Venezie	Luca,Tassoni; Silvia,Ormelli; Alessia,Schivo; Alice,Fusaro; Isabella,Monne; Giovanni,Cattoli
EPI555068	NA	Italy	2014-Dec-15	A/turkey/Italy/14VIR7898-10/2014	Istituto Zooprofilattico Sperimentale Delle Venezie	Istituto Zooprofilattico Sperimentale Delle Venezie	Luca,Tassoni; Silvia,Ormelli; Alessia,Schivo; Alice,Fusaro; Isabella,Monne; Giovanni,Cattoli
EPI553185	PB1	Italy	2014-Dec-15	A/turkey/Italy/14VIR7898-10/2014	Istituto Zooprofilattico Sperimentale Delle Venezie	Istituto Zooprofilattico Sperimentale Delle Venezie	Luca,Tassoni; Silvia,Ormelli; Alessia,Schivo; Alice,Fusaro; Isabella,Monne; Giovanni,Cattoli
EPI553181	MP	Italy	2014-Dec-15	A/turkey/Italy/14VIR7898-10/2014	Istituto Zooprofilattico Sperimentale Delle Venezie	Istituto Zooprofilattico Sperimentale Delle Venezie	Luca,Tassoni; Silvia,Ormelli; Alessia,Schivo; Alice,Fusaro; Isabella,Monne; Giovanni,Cattoli
EPI553183	NS	Italy	2014-Dec-15	A/turkey/Italy/14VIR7898-10/2014	Istituto Zooprofilattico Sperimentale Delle Venezie	Istituto Zooprofilattico Sperimentale Delle Venezie	Luca,Tassoni; Silvia,Ormelli; Alessia,Schivo; Alice,Fusaro; Isabella,Monne; Giovanni,Cattoli
EPI553144	HA	Italy	2014-Dec-15	A/turkey/Italy/14VIR7898-10/2014	Istituto Zooprofilattico Sperimentale Delle Venezie	Istituto Zooprofilattico Sperimentale Delle Venezie	Luca,Tassoni; Silvia,Ormelli; Alessia,Schivo; Alice,Fusaro; Isabella,Monne; Giovanni,Cattoli
EPI553186	PB2	Italy	2014-Dec-15	A/turkey/Italy/14VIR7898-10/2014	Istituto Zooprofilattico Sperimentale Delle Venezie	Istituto Zooprofilattico Sperimentale Delle Venezie	Luca,Tassoni; Silvia,Ormelli; Alessia,Schivo; Alice,Fusaro; Isabella,Monne; Giovanni,Cattoli
EPI552747	NP	Germany	2014-Nov-04	A/turkey/Germany/AR2485-86-L00899/2014		Friedrich-Loeffler-Institut
EPI552743	PB2	Germany	2014-Nov-04	A/turkey/Germany/AR2485-86-L00899/2014		Friedrich-Loeffler-Institut
EPI552749	MP	Germany	2014-Nov-04	A/turkey/Germany/AR2485-86-L00899/2014		Friedrich-Loeffler-Institut
EPI552745	PA	Germany	2014-Nov-04	A/turkey/Germany/AR2485-86-L00899/2014		Friedrich-Loeffler-Institut
EPI552748	NA	Germany	2014-Nov-04	A/turkey/Germany/AR2485-86-L00899/2014		Friedrich-Loeffler-Institut
EPI552750	NS	Germany	2014-Nov-04	A/turkey/Germany/AR2485-86-L00899/2014		Friedrich-Loeffler-Institut
EPI552744	PB1	Germany	2014-Nov-04	A/turkey/Germany/AR2485-86-L00899/2014		Friedrich-Loeffler-Institut
EPI552746	HA	Germany	2014-Nov-04	A/turkey/Germany/AR2485-86-L00899/2014		Friedrich-Loeffler-Institut
EPI548427	NP	Germany	2014-Nov-04	A/turkey/Germany-MV/R2472/2014		Friedrich-Loeffler-Institut
EPI548428	NS	Germany	2014-Nov-04	A/turkey/Germany-MV/R2472/2014		Friedrich-Loeffler-Institut
EPI548429	PA	Germany	2014-Nov-04	A/turkey/Germany-MV/R2472/2014		Friedrich-Loeffler-Institut
EPI544756	HA	Germany	2014-Nov-04	A/turkey/Germany-MV/R2472/2014		Friedrich-Loeffler-Institut
EPI548426	MP	Germany	2014-Nov-04	A/turkey/Germany-MV/R2472/2014		Friedrich-Loeffler-Institut
EPI548430	PB1	Germany	2014-Nov-04	A/turkey/Germany-MV/R2472/2014		Friedrich-Loeffler-Institut
EPI544759	NA	Germany	2014-Nov-04	A/turkey/Germany-MV/R2472/2014		Friedrich-Loeffler-Institut
EPI548431	PB2	Germany	2014-Nov-04	A/turkey/Germany-MV/R2472/2014		Friedrich-Loeffler-Institut
EPI1021135	HA	Czech Republic	2017-Feb-11	A/quail/Czech Republic/2063-17_1/2017 (H5N8)	State Veterinary Institute Prague	State Veterinary Institute Prague	Nagy,A
EPI1021120	HA	Czech Republic	2017-Feb-02	A/grey heron/Czech Republic/1680-17_2/2017 (H5N8)	State Veterinary Institute Prague	State Veterinary Institute Prague	Nagy,A
EPI1019722	PA	Netherlands	2016-Nov-16	A/Magpie/NL-Volendam/16014331-002/2016	Wageningen Bioveterinary Reseach	Central Veterinary Institute	Beerens, Nancy; Heutink, Rene; Harders, Frank; Verschuren-Pritz, Sylvia; Bossers, Alex; Koch, Guus; Bergervoet, Saskia
EPI1019723	PB2	Netherlands	2016-Nov-16	A/Magpie/NL-Volendam/16014331-002/2016	Wageningen Bioveterinary Reseach	Central Veterinary Institute	Beerens, Nancy; Heutink, Rene; Harders, Frank; Verschuren-Pritz, Sylvia; Bossers, Alex; Koch, Guus; Bergervoet, Saskia
EPI1019724	PB1	Netherlands	2016-Nov-16	A/Magpie/NL-Volendam/16014331-002/2016	Wageningen Bioveterinary Reseach	Central Veterinary Institute	Beerens, Nancy; Heutink, Rene; Harders, Frank; Verschuren-Pritz, Sylvia; Bossers, Alex; Koch, Guus; Bergervoet, Saskia
EPI1019719	NP	Netherlands	2016-Nov-16	A/Magpie/NL-Volendam/16014331-002/2016	Wageningen Bioveterinary Reseach	Central Veterinary Institute	Beerens, Nancy; Heutink, Rene; Harders, Frank; Verschuren-Pritz, Sylvia; Bossers, Alex; Koch, Guus; Bergervoet, Saskia
EPI1019720	NS	Netherlands	2016-Nov-16	A/Magpie/NL-Volendam/16014331-002/2016	Wageningen Bioveterinary Reseach	Central Veterinary Institute	Beerens, Nancy; Heutink, Rene; Harders, Frank; Verschuren-Pritz, Sylvia; Bossers, Alex; Koch, Guus; Bergervoet, Saskia
EPI1019721	MP	Netherlands	2016-Nov-16	A/Magpie/NL-Volendam/16014331-002/2016	Wageningen Bioveterinary Reseach	Central Veterinary Institute	Beerens, Nancy; Heutink, Rene; Harders, Frank; Verschuren-Pritz, Sylvia; Bossers, Alex; Koch, Guus; Bergervoet, Saskia
EPI1019725	NA	Netherlands	2016-Nov-16	A/Magpie/NL-Volendam/16014331-002/2016	Wageningen Bioveterinary Reseach	Central Veterinary Institute	Beerens, Nancy; Heutink, Rene; Harders, Frank; Verschuren-Pritz, Sylvia; Bossers, Alex; Koch, Guus; Bergervoet, Saskia
EPI1019726	HA	Netherlands	2016-Nov-16	A/Magpie/NL-Volendam/16014331-002/2016	Wageningen Bioveterinary Reseach	Central Veterinary Institute	Beerens, Nancy; Heutink, Rene; Harders, Frank; Verschuren-Pritz, Sylvia; Bossers, Alex; Koch, Guus; Bergervoet, Saskia
EPI1019647	NP	Netherlands	2016-Nov-08	A/G_c_grebe/NL-Monnickendam/16013865-009-010/2016	Wageningen Bioveterinary Reseach	Central Veterinary Institute	Beerens, Nancy; Heutink, Rene; Harders, Frank; Verschuren-Pritz, Sylvia; Bossers, Alex; Koch, Guus; Bergervoet, Saskia
EPI1019648	NS	Netherlands	2016-Nov-08	A/G_c_grebe/NL-Monnickendam/16013865-009-010/2016	Wageningen Bioveterinary Reseach	Central Veterinary Institute	Beerens, Nancy; Heutink, Rene; Harders, Frank; Verschuren-Pritz, Sylvia; Bossers, Alex; Koch, Guus; Bergervoet, Saskia
EPI1019649	MP	Netherlands	2016-Nov-08	A/G_c_grebe/NL-Monnickendam/16013865-009-010/2016	Wageningen Bioveterinary Reseach	Central Veterinary Institute	Beerens, Nancy; Heutink, Rene; Harders, Frank; Verschuren-Pritz, Sylvia; Bossers, Alex; Koch, Guus; Bergervoet, Saskia
EPI1019650	PA	Netherlands	2016-Nov-08	A/G_c_grebe/NL-Monnickendam/16013865-009-010/2016	Wageningen Bioveterinary Reseach	Central Veterinary Institute	Beerens, Nancy; Heutink, Rene; Harders, Frank; Verschuren-Pritz, Sylvia; Bossers, Alex; Koch, Guus; Bergervoet, Saskia
EPI1019651	PB2	Netherlands	2016-Nov-08	A/G_c_grebe/NL-Monnickendam/16013865-009-010/2016	Wageningen Bioveterinary Reseach	Central Veterinary Institute	Beerens, Nancy; Heutink, Rene; Harders, Frank; Verschuren-Pritz, Sylvia; Bossers, Alex; Koch, Guus; Bergervoet, Saskia
EPI1019652	PB1	Netherlands	2016-Nov-08	A/G_c_grebe/NL-Monnickendam/16013865-009-010/2016	Wageningen Bioveterinary Reseach	Central Veterinary Institute	Beerens, Nancy; Heutink, Rene; Harders, Frank; Verschuren-Pritz, Sylvia; Bossers, Alex; Koch, Guus; Bergervoet, Saskia
EPI1019653	NA	Netherlands	2016-Nov-08	A/G_c_grebe/NL-Monnickendam/16013865-009-010/2016	Wageningen Bioveterinary Reseach	Central Veterinary Institute	Beerens, Nancy; Heutink, Rene; Harders, Frank; Verschuren-Pritz, Sylvia; Bossers, Alex; Koch, Guus; Bergervoet, Saskia
EPI1019654	HA	Netherlands	2016-Nov-08	A/G_c_grebe/NL-Monnickendam/16013865-009-010/2016	Wageningen Bioveterinary Reseach	Central Veterinary Institute	Beerens, Nancy; Heutink, Rene; Harders, Frank; Verschuren-Pritz, Sylvia; Bossers, Alex; Koch, Guus; Bergervoet, Saskia
EPI1019442	PA	Netherlands	2016-Dec-05	A/Crow/NL-Oostwoud/16015372-004/2016	Wageningen Bioveterinary Reseach	Central Veterinary Institute	Beerens, Nancy; Heutink, Rene; Harders, Frank; Verschuren-Pritz, Sylvia; Bossers, Alex; Koch, Guus; Bergervoet, Saskia
EPI1019443	PB2	Netherlands	2016-Dec-05	A/Crow/NL-Oostwoud/16015372-004/2016	Wageningen Bioveterinary Reseach	Central Veterinary Institute	Beerens, Nancy; Heutink, Rene; Harders, Frank; Verschuren-Pritz, Sylvia; Bossers, Alex; Koch, Guus; Bergervoet, Saskia
EPI1019444	PB1	Netherlands	2016-Dec-05	A/Crow/NL-Oostwoud/16015372-004/2016	Wageningen Bioveterinary Reseach	Central Veterinary Institute	Beerens, Nancy; Heutink, Rene; Harders, Frank; Verschuren-Pritz, Sylvia; Bossers, Alex; Koch, Guus; Bergervoet, Saskia
EPI1019439	NP	Netherlands	2016-Dec-05	A/Crow/NL-Oostwoud/16015372-004/2016	Wageningen Bioveterinary Reseach	Central Veterinary Institute	Beerens, Nancy; Heutink, Rene; Harders, Frank; Verschuren-Pritz, Sylvia; Bossers, Alex; Koch, Guus; Bergervoet, Saskia
EPI1019440	NS	Netherlands	2016-Dec-05	A/Crow/NL-Oostwoud/16015372-004/2016	Wageningen Bioveterinary Reseach	Central Veterinary Institute	Beerens, Nancy; Heutink, Rene; Harders, Frank; Verschuren-Pritz, Sylvia; Bossers, Alex; Koch, Guus; Bergervoet, Saskia
EPI1019441	MP	Netherlands	2016-Dec-05	A/Crow/NL-Oostwoud/16015372-004/2016	Wageningen Bioveterinary Reseach	Central Veterinary Institute	Beerens, Nancy; Heutink, Rene; Harders, Frank; Verschuren-Pritz, Sylvia; Bossers, Alex; Koch, Guus; Bergervoet, Saskia
EPI1019445	NA	Netherlands	2016-Dec-05	A/Crow/NL-Oostwoud/16015372-004/2016	Wageningen Bioveterinary Reseach	Central Veterinary Institute	Beerens, Nancy; Heutink, Rene; Harders, Frank; Verschuren-Pritz, Sylvia; Bossers, Alex; Koch, Guus; Bergervoet, Saskia
EPI1019446	HA	Netherlands	2016-Dec-05	A/Crow/NL-Oostwoud/16015372-004/2016	Wageningen Bioveterinary Reseach	Central Veterinary Institute	Beerens, Nancy; Heutink, Rene; Harders, Frank; Verschuren-Pritz, Sylvia; Bossers, Alex; Koch, Guus; Bergervoet, Saskia
EPI961493	NP	Italy	2017-Jan-03	A/shelduck/Italy/17VIR1572-24/2017	Istituto Zooprofilattico Sperimentale Delle Venezie	Istituto Zooprofilattico Sperimentale Delle Venezie	Zecchin, B.; Fusaro, A.; Milani, A.; Schivo, A.; Salviato, A.; Zamperin, G.; Marciano, S.; Ormelli, S.; Terregino, C.; Monne, I.
EPI961494	NS	Italy	2017-Jan-03	A/shelduck/Italy/17VIR1572-24/2017	Istituto Zooprofilattico Sperimentale Delle Venezie	Istituto Zooprofilattico Sperimentale Delle Venezie	Zecchin, B.; Fusaro, A.; Milani, A.; Schivo, A.; Salviato, A.; Zamperin, G.; Marciano, S.; Ormelli, S.; Terregino, C.; Monne, I.
EPI961495	MP	Italy	2017-Jan-03	A/shelduck/Italy/17VIR1572-24/2017	Istituto Zooprofilattico Sperimentale Delle Venezie	Istituto Zooprofilattico Sperimentale Delle Venezie	Zecchin, B.; Fusaro, A.; Milani, A.; Schivo, A.; Salviato, A.; Zamperin, G.; Marciano, S.; Ormelli, S.; Terregino, C.; Monne, I.
EPI961496	PA	Italy	2017-Jan-03	A/shelduck/Italy/17VIR1572-24/2017	Istituto Zooprofilattico Sperimentale Delle Venezie	Istituto Zooprofilattico Sperimentale Delle Venezie	Zecchin, B.; Fusaro, A.; Milani, A.; Schivo, A.; Salviato, A.; Zamperin, G.; Marciano, S.; Ormelli, S.; Terregino, C.; Monne, I.
EPI961497	PB2	Italy	2017-Jan-03	A/shelduck/Italy/17VIR1572-24/2017	Istituto Zooprofilattico Sperimentale Delle Venezie	Istituto Zooprofilattico Sperimentale Delle Venezie	Zecchin, B.; Fusaro, A.; Milani, A.; Schivo, A.; Salviato, A.; Zamperin, G.; Marciano, S.; Ormelli, S.; Terregino, C.; Monne, I.
EPI961498	PB1	Italy	2017-Jan-03	A/shelduck/Italy/17VIR1572-24/2017	Istituto Zooprofilattico Sperimentale Delle Venezie	Istituto Zooprofilattico Sperimentale Delle Venezie	Zecchin, B.; Fusaro, A.; Milani, A.; Schivo, A.; Salviato, A.; Zamperin, G.; Marciano, S.; Ormelli, S.; Terregino, C.; Monne, I.
EPI961499	NA	Italy	2017-Jan-03	A/shelduck/Italy/17VIR1572-24/2017	Istituto Zooprofilattico Sperimentale Delle Venezie	Istituto Zooprofilattico Sperimentale Delle Venezie	Zecchin, B.; Fusaro, A.; Milani, A.; Schivo, A.; Salviato, A.; Zamperin, G.; Marciano, S.; Ormelli, S.; Terregino, C.; Monne, I.
EPI961500	HA	Italy	2017-Jan-03	A/shelduck/Italy/17VIR1572-24/2017	Istituto Zooprofilattico Sperimentale Delle Venezie	Istituto Zooprofilattico Sperimentale Delle Venezie	Zecchin, B.; Fusaro, A.; Milani, A.; Schivo, A.; Salviato, A.; Zamperin, G.; Marciano, S.; Ormelli, S.; Terregino, C.; Monne, I.
EPI909377	PB2	Russian Federation	2017-Jan-06	A/long-eared owl/Voronezh/15/2017		State Research Center of Virology and Biotechnology (VECTOR)	Ivan,Susloparov; Natalya,Goncharova; Natalya,Kolosova; Vasiliy,Marchenko; Alexander,Ryzhikov
EPI909378	PB1	Russian Federation	2017-Jan-06	A/long-eared owl/Voronezh/15/2017		State Research Center of Virology and Biotechnology (VECTOR)	Ivan,Susloparov; Natalya,Goncharova; Natalya,Kolosova; Vasiliy,Marchenko; Alexander,Ryzhikov
EPI909379	PA	Russian Federation	2017-Jan-06	A/long-eared owl/Voronezh/15/2017		State Research Center of Virology and Biotechnology (VECTOR)	Ivan,Susloparov; Natalya,Goncharova; Natalya,Kolosova; Vasiliy,Marchenko; Alexander,Ryzhikov
EPI909384	NS	Russian Federation	2017-Jan-06	A/long-eared owl/Voronezh/15/2017		State Research Center of Virology and Biotechnology (VECTOR)	Ivan,Susloparov; Natalya,Goncharova; Natalya,Kolosova; Vasiliy,Marchenko; Alexander,Ryzhikov
EPI909380	HA	Russian Federation	2017-Jan-06	A/long-eared owl/Voronezh/15/2017		State Research Center of Virology and Biotechnology (VECTOR)	Ivan,Susloparov; Natalya,Goncharova; Natalya,Kolosova; Vasiliy,Marchenko; Alexander,Ryzhikov
EPI909381	NP	Russian Federation	2017-Jan-06	A/long-eared owl/Voronezh/15/2017		State Research Center of Virology and Biotechnology (VECTOR)	Ivan,Susloparov; Natalya,Goncharova; Natalya,Kolosova; Vasiliy,Marchenko; Alexander,Ryzhikov
EPI909383	MP	Russian Federation	2017-Jan-06	A/long-eared owl/Voronezh/15/2017		State Research Center of Virology and Biotechnology (VECTOR)	Ivan,Susloparov; Natalya,Goncharova; Natalya,Kolosova; Vasiliy,Marchenko; Alexander,Ryzhikov
EPI909382	NA	Russian Federation	2017-Jan-06	A/long-eared owl/Voronezh/15/2017		State Research Center of Virology and Biotechnology (VECTOR)	Ivan,Susloparov; Natalya,Goncharova; Natalya,Kolosova; Vasiliy,Marchenko; Alexander,Ryzhikov
EPI888086	PB1	Italy	2017-Jan-03	A/wigeon/Italy/17VIR57-3/2017	Istituto Zooprofilattico Sperimentale Delle Venezie	Istituto Zooprofilattico Sperimentale Delle Venezie	Silvia,Ormelli; Sabrina,Marciano; Alessia,Schivo; Annalisa,Salviato; Adelaide,Milani; Gianpiero,Zamperin; Bianca,Zecchin; Alice,Fusaro; Calogero,Terregino; Isabella,Monne
EPI888087	PA	Italy	2017-Jan-03	A/wigeon/Italy/17VIR57-3/2017	Istituto Zooprofilattico Sperimentale Delle Venezie	Istituto Zooprofilattico Sperimentale Delle Venezie	Silvia,Ormelli; Sabrina,Marciano; Alessia,Schivo; Annalisa,Salviato; Adelaide,Milani; Gianpiero,Zamperin; Bianca,Zecchin; Alice,Fusaro; Calogero,Terregino; Isabella,Monne
EPI888092	NS	Italy	2017-Jan-03	A/wigeon/Italy/17VIR57-3/2017	Istituto Zooprofilattico Sperimentale Delle Venezie	Istituto Zooprofilattico Sperimentale Delle Venezie	Silvia,Ormelli; Sabrina,Marciano; Alessia,Schivo; Annalisa,Salviato; Adelaide,Milani; Gianpiero,Zamperin; Bianca,Zecchin; Alice,Fusaro; Calogero,Terregino; Isabella,Monne
EPI888085	PB2	Italy	2017-Jan-03	A/wigeon/Italy/17VIR57-3/2017	Istituto Zooprofilattico Sperimentale Delle Venezie	Istituto Zooprofilattico Sperimentale Delle Venezie	Silvia,Ormelli; Sabrina,Marciano; Alessia,Schivo; Annalisa,Salviato; Adelaide,Milani; Gianpiero,Zamperin; Bianca,Zecchin; Alice,Fusaro; Calogero,Terregino; Isabella,Monne
EPI888088	HA	Italy	2017-Jan-03	A/wigeon/Italy/17VIR57-3/2017	Istituto Zooprofilattico Sperimentale Delle Venezie	Istituto Zooprofilattico Sperimentale Delle Venezie	Silvia,Ormelli; Sabrina,Marciano; Alessia,Schivo; Annalisa,Salviato; Adelaide,Milani; Gianpiero,Zamperin; Bianca,Zecchin; Alice,Fusaro; Calogero,Terregino; Isabella,Monne
EPI888089	NP	Italy	2017-Jan-03	A/wigeon/Italy/17VIR57-3/2017	Istituto Zooprofilattico Sperimentale Delle Venezie	Istituto Zooprofilattico Sperimentale Delle Venezie	Silvia,Ormelli; Sabrina,Marciano; Alessia,Schivo; Annalisa,Salviato; Adelaide,Milani; Gianpiero,Zamperin; Bianca,Zecchin; Alice,Fusaro; Calogero,Terregino; Isabella,Monne
EPI888090	NA	Italy	2017-Jan-03	A/wigeon/Italy/17VIR57-3/2017	Istituto Zooprofilattico Sperimentale Delle Venezie	Istituto Zooprofilattico Sperimentale Delle Venezie	Silvia,Ormelli; Sabrina,Marciano; Alessia,Schivo; Annalisa,Salviato; Adelaide,Milani; Gianpiero,Zamperin; Bianca,Zecchin; Alice,Fusaro; Calogero,Terregino; Isabella,Monne
EPI888091	MP	Italy	2017-Jan-03	A/wigeon/Italy/17VIR57-3/2017	Istituto Zooprofilattico Sperimentale Delle Venezie	Istituto Zooprofilattico Sperimentale Delle Venezie	Silvia,Ormelli; Sabrina,Marciano; Alessia,Schivo; Annalisa,Salviato; Adelaide,Milani; Gianpiero,Zamperin; Bianca,Zecchin; Alice,Fusaro; Calogero,Terregino; Isabella,Monne
EPI858845	NP	India	2016-Oct-20	A/painted stork/India/10CA03/2016	ICAR-National Institute of High Security Animal Diseases	ICAR-National Institute of High Security Animal Diseases	'Nagarajan, Shanmugasundaram; Shukla, Shweta; Kumar, Manoj; Murugkar, H. V.; Tosh, Chakradhar; Singh, Vijendra Pal
EPI858848	NS	India	2016-Oct-20	A/painted stork/India/10CA03/2016	ICAR-National Institute of High Security Animal Diseases	ICAR-National Institute of High Security Animal Diseases	'Nagarajan, Shanmugasundaram; Shukla, Shweta; Kumar, Manoj; Murugkar, H. V.; Tosh, Chakradhar; Singh, Vijendra Pal
EPI858841	PB2	India	2016-Oct-20	A/painted stork/India/10CA03/2016	ICAR-National Institute of High Security Animal Diseases	ICAR-National Institute of High Security Animal Diseases	'Nagarajan, Shanmugasundaram; Shukla, Shweta; Kumar, Manoj; Murugkar, H. V.; Tosh, Chakradhar; Singh, Vijendra Pal
EPI858843	PA	India	2016-Oct-20	A/painted stork/India/10CA03/2016	ICAR-National Institute of High Security Animal Diseases	ICAR-National Institute of High Security Animal Diseases	'Nagarajan, Shanmugasundaram; Shukla, Shweta; Kumar, Manoj; Murugkar, H. V.; Tosh, Chakradhar; Singh, Vijendra Pal
EPI858844	HA	India	2016-Oct-20	A/painted stork/India/10CA03/2016	ICAR-National Institute of High Security Animal Diseases	ICAR-National Institute of High Security Animal Diseases	'Nagarajan, Shanmugasundaram; Shukla, Shweta; Kumar, Manoj; Murugkar, H. V.; Tosh, Chakradhar; Singh, Vijendra Pal
EPI858842	PB1	India	2016-Oct-20	A/painted stork/India/10CA03/2016	ICAR-National Institute of High Security Animal Diseases	ICAR-National Institute of High Security Animal Diseases	'Nagarajan, Shanmugasundaram; Shukla, Shweta; Kumar, Manoj; Murugkar, H. V.; Tosh, Chakradhar; Singh, Vijendra Pal
EPI858846	NA	India	2016-Oct-20	A/painted stork/India/10CA03/2016	ICAR-National Institute of High Security Animal Diseases	ICAR-National Institute of High Security Animal Diseases	'Nagarajan, Shanmugasundaram; Shukla, Shweta; Kumar, Manoj; Murugkar, H. V.; Tosh, Chakradhar; Singh, Vijendra Pal
EPI858847	MP	India	2016-Oct-20	A/painted stork/India/10CA03/2016	ICAR-National Institute of High Security Animal Diseases	ICAR-National Institute of High Security Animal Diseases	'Nagarajan, Shanmugasundaram; Shukla, Shweta; Kumar, Manoj; Murugkar, H. V.; Tosh, Chakradhar; Singh, Vijendra Pal
EPI823458	PB1	Russian Federation	2016-May-25	A/great crested grebe/Tyva/34/2016	State Research Center of Virology and Biotechnology (VECTOR)	WHO National Influenza Centre Russian Federation	Fadeev,Artem; Komissarov,Andrey; Egorova,Anna; Sintsova,Ksenia; Musaeva,Tamila; Susloparov,Ivan; Marchenko,Vasiliy; Ryzhikov,Aleksandr
EPI823462	NA	Russian Federation	2016-May-25	A/great crested grebe/Tyva/34/2016	State Research Center of Virology and Biotechnology (VECTOR)	WHO National Influenza Centre Russian Federation	Fadeev,Artem; Komissarov,Andrey; Egorova,Anna; Sintsova,Ksenia; Musaeva,Tamila; Susloparov,Ivan; Marchenko,Vasiliy; Ryzhikov,Aleksandr
EPI823463	MP	Russian Federation	2016-May-25	A/great crested grebe/Tyva/34/2016	State Research Center of Virology and Biotechnology (VECTOR)	WHO National Influenza Centre Russian Federation	Fadeev,Artem; Komissarov,Andrey; Egorova,Anna; Sintsova,Ksenia; Musaeva,Tamila; Susloparov,Ivan; Marchenko,Vasiliy; Ryzhikov,Aleksandr
EPI823464	NS	Russian Federation	2016-May-25	A/great crested grebe/Tyva/34/2016	State Research Center of Virology and Biotechnology (VECTOR)	WHO National Influenza Centre Russian Federation	Fadeev,Artem; Komissarov,Andrey; Egorova,Anna; Sintsova,Ksenia; Musaeva,Tamila; Susloparov,Ivan; Marchenko,Vasiliy; Ryzhikov,Aleksandr
EPI823457	PB2	Russian Federation	2016-May-25	A/great crested grebe/Tyva/34/2016	State Research Center of Virology and Biotechnology (VECTOR)	WHO National Influenza Centre Russian Federation	Fadeev,Artem; Komissarov,Andrey; Egorova,Anna; Sintsova,Ksenia; Musaeva,Tamila; Susloparov,Ivan; Marchenko,Vasiliy; Ryzhikov,Aleksandr
EPI823460	HA	Russian Federation	2016-May-25	A/great crested grebe/Tyva/34/2016	State Research Center of Virology and Biotechnology (VECTOR)	WHO National Influenza Centre Russian Federation	Fadeev,Artem; Komissarov,Andrey; Egorova,Anna; Sintsova,Ksenia; Musaeva,Tamila; Susloparov,Ivan; Marchenko,Vasiliy; Ryzhikov,Aleksandr
EPI823461	NP	Russian Federation	2016-May-25	A/great crested grebe/Tyva/34/2016	State Research Center of Virology and Biotechnology (VECTOR)	WHO National Influenza Centre Russian Federation	Fadeev,Artem; Komissarov,Andrey; Egorova,Anna; Sintsova,Ksenia; Musaeva,Tamila; Susloparov,Ivan; Marchenko,Vasiliy; Ryzhikov,Aleksandr
EPI823459	PA	Russian Federation	2016-May-25	A/great crested grebe/Tyva/34/2016	State Research Center of Virology and Biotechnology (VECTOR)	WHO National Influenza Centre Russian Federation	Fadeev,Artem; Komissarov,Andrey; Egorova,Anna; Sintsova,Ksenia; Musaeva,Tamila; Susloparov,Ivan; Marchenko,Vasiliy; Ryzhikov,Aleksandr
EPI573661	PB2	Japan	2015-Jan-03	A/crane/Kagoshima/KU53/2015(H5N8)	Kagoshima University	Kagoshima University
EPI573665	NP	Japan	2015-Jan-03	A/crane/Kagoshima/KU53/2015(H5N8)	Kagoshima University	Kagoshima University
EPI573668	NS	Japan	2015-Jan-03	A/crane/Kagoshima/KU53/2015(H5N8)	Kagoshima University	Kagoshima University
EPI573662	PB1	Japan	2015-Jan-03	A/crane/Kagoshima/KU53/2015(H5N8)	Kagoshima University	Kagoshima University
EPI573666	NA	Japan	2015-Jan-03	A/crane/Kagoshima/KU53/2015(H5N8)	Kagoshima University	Kagoshima University
EPI573664	HA	Japan	2015-Jan-03	A/crane/Kagoshima/KU53/2015(H5N8)	Kagoshima University	Kagoshima University
EPI573667	MP	Japan	2015-Jan-03	A/crane/Kagoshima/KU53/2015(H5N8)	Kagoshima University	Kagoshima University
EPI573663	PA	Japan	2015-Jan-03	A/crane/Kagoshima/KU53/2015(H5N8)	Kagoshima University	Kagoshima University
EPI573651	PB2	Japan	2014-Dec-24	A/crane/Kagoshima/KU41/2014(H5N8)	Kagoshima University	Kagoshima University
EPI573652	PB1	Japan	2014-Dec-24	A/crane/Kagoshima/KU41/2014(H5N8)	Kagoshima University	Kagoshima University
EPI573656	NP	Japan	2014-Dec-24	A/crane/Kagoshima/KU41/2014(H5N8)	Kagoshima University	Kagoshima University
EPI573658	NS	Japan	2014-Dec-24	A/crane/Kagoshima/KU41/2014(H5N8)	Kagoshima University	Kagoshima University
EPI573654	HA	Japan	2014-Dec-24	A/crane/Kagoshima/KU41/2014(H5N8)	Kagoshima University	Kagoshima University
EPI573655	NA	Japan	2014-Dec-24	A/crane/Kagoshima/KU41/2014(H5N8)	Kagoshima University	Kagoshima University
EPI573657	MP	Japan	2014-Dec-24	A/crane/Kagoshima/KU41/2014(H5N8)	Kagoshima University	Kagoshima University
EPI573653	PA	Japan	2014-Dec-24	A/crane/Kagoshima/KU41/2014(H5N8)	Kagoshima University	Kagoshima University
EPI573643	PB2	Japan	2014-Dec-17	A/crane/Kagoshima/KU21/2014(H5N8)	Kagoshima University	Kagoshima University
EPI573644	PB1	Japan	2014-Dec-17	A/crane/Kagoshima/KU21/2014(H5N8)	Kagoshima University	Kagoshima University
EPI573647	NP	Japan	2014-Dec-17	A/crane/Kagoshima/KU21/2014(H5N8)	Kagoshima University	Kagoshima University
EPI573649	MP	Japan	2014-Dec-17	A/crane/Kagoshima/KU21/2014(H5N8)	Kagoshima University	Kagoshima University
EPI573650	NS	Japan	2014-Dec-17	A/crane/Kagoshima/KU21/2014(H5N8)	Kagoshima University	Kagoshima University
EPI573648	NA	Japan	2014-Dec-17	A/crane/Kagoshima/KU21/2014(H5N8)	Kagoshima University	Kagoshima University
EPI573646	HA	Japan	2014-Dec-17	A/crane/Kagoshima/KU21/2014(H5N8)	Kagoshima University	Kagoshima University
EPI573645	PA	Japan	2014-Dec-17	A/crane/Kagoshima/KU21/2014(H5N8)	Kagoshima University	Kagoshima University
EPI696944	PB1	Germany	2015-Jan-01	A/ibis/Germany-MV/R44/2015		Friedrich-Loeffler-Institut
EPI566028	NA	Germany	2015-Jan-01	A/ibis/Germany-MV/R44/2015		Friedrich-Loeffler-Institut
EPI566026	MP	Germany	2015-Jan-01	A/ibis/Germany-MV/R44/2015		Friedrich-Loeffler-Institut
EPI566027	HA	Germany	2015-Jan-01	A/ibis/Germany-MV/R44/2015		Friedrich-Loeffler-Institut
EPI696946	NP	Germany	2015-Jan-01	A/ibis/Germany-MV/R44/2015		Friedrich-Loeffler-Institut
EPI696943	PA	Germany	2015-Jan-01	A/ibis/Germany-MV/R44/2015		Friedrich-Loeffler-Institut
EPI696942	NS	Germany	2015-Jan-01	A/ibis/Germany-MV/R44/2015		Friedrich-Loeffler-Institut
EPI696945	PB2	Germany	2015-Jan-01	A/ibis/Germany-MV/R44/2015		Friedrich-Loeffler-Institut
EPI553207	PA	Japan	2014-Nov-23	A/crane/Kagoshima/KU1/2014	Kagoshima University	Kagoshima University
EPI553206	PB1	Japan	2014-Nov-23	A/crane/Kagoshima/KU1/2014	Kagoshima University	Kagoshima University
EPI553208	HA	Japan	2014-Nov-23	A/crane/Kagoshima/KU1/2014	Kagoshima University	Kagoshima University
EPI553210	NA	Japan	2014-Nov-23	A/crane/Kagoshima/KU1/2014	Kagoshima University	Kagoshima University
EPI553212	NS	Japan	2014-Nov-23	A/crane/Kagoshima/KU1/2014	Kagoshima University	Kagoshima University
EPI553205	PB2	Japan	2014-Nov-23	A/crane/Kagoshima/KU1/2014	Kagoshima University	Kagoshima University
EPI553209	NP	Japan	2014-Nov-23	A/crane/Kagoshima/KU1/2014	Kagoshima University	Kagoshima University
EPI553211	MP	Japan	2014-Nov-23	A/crane/Kagoshima/KU1/2014	Kagoshima University	Kagoshima University
EPI749886	PB2	China	2014-Oct-28	A/Environment/Jiangsu/98335/2014		WHO Chinese National Influenza Center	Wang,Dayan;Li,Xiaodan;Zou,Shumei;Zhang,Ye;Bo,Hong;Li,Xiyan;Chen,Wenbing;Yang,Lei;Shu,Yuelong
EPI749887	PB1	China	2014-Oct-28	A/Environment/Jiangsu/98335/2014		WHO Chinese National Influenza Center	Wang,Dayan;Li,Xiaodan;Zou,Shumei;Zhang,Ye;Bo,Hong;Li,Xiyan;Chen,Wenbing;Yang,Lei;Shu,Yuelong
EPI749882	NP	China	2014-Oct-28	A/Environment/Jiangsu/98335/2014		WHO Chinese National Influenza Center	Wang,Dayan;Li,Xiaodan;Zou,Shumei;Zhang,Ye;Bo,Hong;Li,Xiyan;Chen,Wenbing;Yang,Lei;Shu,Yuelong
EPI749883	NS	China	2014-Oct-28	A/Environment/Jiangsu/98335/2014		WHO Chinese National Influenza Center	Wang,Dayan;Li,Xiaodan;Zou,Shumei;Zhang,Ye;Bo,Hong;Li,Xiyan;Chen,Wenbing;Yang,Lei;Shu,Yuelong
EPI749884	MP	China	2014-Oct-28	A/Environment/Jiangsu/98335/2014		WHO Chinese National Influenza Center	Wang,Dayan;Li,Xiaodan;Zou,Shumei;Zhang,Ye;Bo,Hong;Li,Xiyan;Chen,Wenbing;Yang,Lei;Shu,Yuelong
EPI749885	PA	China	2014-Oct-28	A/Environment/Jiangsu/98335/2014		WHO Chinese National Influenza Center	Wang,Dayan;Li,Xiaodan;Zou,Shumei;Zhang,Ye;Bo,Hong;Li,Xiyan;Chen,Wenbing;Yang,Lei;Shu,Yuelong
EPI749888	NA	China	2014-Oct-28	A/Environment/Jiangsu/98335/2014		WHO Chinese National Influenza Center	Wang,Dayan;Li,Xiaodan;Zou,Shumei;Zhang,Ye;Bo,Hong;Li,Xiyan;Chen,Wenbing;Yang,Lei;Shu,Yuelong
EPI749889	HA	China	2014-Oct-28	A/Environment/Jiangsu/98335/2014		WHO Chinese National Influenza Center	Wang,Dayan;Li,Xiaodan;Zou,Shumei;Zhang,Ye;Bo,Hong;Li,Xiyan;Chen,Wenbing;Yang,Lei;Shu,Yuelong
EPI553359	PB2	Japan	2014-Dec-01	A/environment/Kagoshima/KU-ngr-H/2014	Kagoshima University	Kagoshima University
EPI553360	PB1	Japan	2014-Dec-01	A/environment/Kagoshima/KU-ngr-H/2014	Kagoshima University	Kagoshima University
EPI553362	HA	Japan	2014-Dec-01	A/environment/Kagoshima/KU-ngr-H/2014	Kagoshima University	Kagoshima University
EPI553363	NP	Japan	2014-Dec-01	A/environment/Kagoshima/KU-ngr-H/2014	Kagoshima University	Kagoshima University
EPI553361	PA	Japan	2014-Dec-01	A/environment/Kagoshima/KU-ngr-H/2014	Kagoshima University	Kagoshima University
EPI553366	NS	Japan	2014-Dec-01	A/environment/Kagoshima/KU-ngr-H/2014	Kagoshima University	Kagoshima University
EPI553364	NA	Japan	2014-Dec-01	A/environment/Kagoshima/KU-ngr-H/2014	Kagoshima University	Kagoshima University
EPI553365	MP	Japan	2014-Dec-01	A/environment/Kagoshima/KU-ngr-H/2014	Kagoshima University	Kagoshima University
EPI837548	HA	Korea, Republic of	2015-Jan-30	A/wild bird/Korea/H2291/2015		Animal and Plant Quarantine Agency (QIA)
EPI837547	HA	Korea, Republic of	2015-Jan-30	A/wild bird/Korea/H2290/2015		Animal and Plant Quarantine Agency (QIA)
EPI643148	NP	China	2013-Sep-10	A/Environment/Guangdong/GZ55/2013(H5N8)	Guangdong Provincial Center for Disease Control and Prevention	Guangdong Provincial Center for Disease Control and Prevention
EPI643145	PB2	China	2013-Sep-10	A/Environment/Guangdong/GZ55/2013(H5N8)	Guangdong Provincial Center for Disease Control and Prevention	Guangdong Provincial Center for Disease Control and Prevention
EPI643152	NA	China	2013-Sep-10	A/Environment/Guangdong/GZ55/2013(H5N8)	Guangdong Provincial Center for Disease Control and Prevention	Guangdong Provincial Center for Disease Control and Prevention
EPI643147	HA	China	2013-Sep-10	A/Environment/Guangdong/GZ55/2013(H5N8)	Guangdong Provincial Center for Disease Control and Prevention	Guangdong Provincial Center for Disease Control and Prevention
EPI643151	NS	China	2013-Sep-10	A/Environment/Guangdong/GZ55/2013(H5N8)	Guangdong Provincial Center for Disease Control and Prevention	Guangdong Provincial Center for Disease Control and Prevention
EPI643150	MP	China	2013-Sep-10	A/Environment/Guangdong/GZ55/2013(H5N8)	Guangdong Provincial Center for Disease Control and Prevention	Guangdong Provincial Center for Disease Control and Prevention
EPI643146	PB1	China	2013-Sep-10	A/Environment/Guangdong/GZ55/2013(H5N8)	Guangdong Provincial Center for Disease Control and Prevention	Guangdong Provincial Center for Disease Control and Prevention
EPI1045972	PB2	Russian Federation	2017-May-08	A/unknown/Tatarstan/94/2017		State Research Center of Virology and Biotechnology (VECTOR)	Ivan,Susloparov; Natalya,Goncharova; Natalya,Kolosova; Vasiliy,Marchenko; Alexander,Ryzhikov
EPI1045973	PB1	Russian Federation	2017-May-08	A/unknown/Tatarstan/94/2017		State Research Center of Virology and Biotechnology (VECTOR)	Ivan,Susloparov; Natalya,Goncharova; Natalya,Kolosova; Vasiliy,Marchenko; Alexander,Ryzhikov
EPI1045979	NS	Russian Federation	2017-May-08	A/unknown/Tatarstan/94/2017		State Research Center of Virology and Biotechnology (VECTOR)	Ivan,Susloparov; Natalya,Goncharova; Natalya,Kolosova; Vasiliy,Marchenko; Alexander,Ryzhikov
EPI1045975	NP	Russian Federation	2017-May-08	A/unknown/Tatarstan/94/2017		State Research Center of Virology and Biotechnology (VECTOR)	Ivan,Susloparov; Natalya,Goncharova; Natalya,Kolosova; Vasiliy,Marchenko; Alexander,Ryzhikov
EPI1045976	NA	Russian Federation	2017-May-08	A/unknown/Tatarstan/94/2017		State Research Center of Virology and Biotechnology (VECTOR)	Ivan,Susloparov; Natalya,Goncharova; Natalya,Kolosova; Vasiliy,Marchenko; Alexander,Ryzhikov
EPI1045974	PA	Russian Federation	2017-May-08	A/unknown/Tatarstan/94/2017		State Research Center of Virology and Biotechnology (VECTOR)	Ivan,Susloparov; Natalya,Goncharova; Natalya,Kolosova; Vasiliy,Marchenko; Alexander,Ryzhikov
EPI1045977	HA	Russian Federation	2017-May-08	A/unknown/Tatarstan/94/2017		State Research Center of Virology and Biotechnology (VECTOR)	Ivan,Susloparov; Natalya,Goncharova; Natalya,Kolosova; Vasiliy,Marchenko; Alexander,Ryzhikov
EPI1045978	MP	Russian Federation	2017-May-08	A/unknown/Tatarstan/94/2017		State Research Center of Virology and Biotechnology (VECTOR)	Ivan,Susloparov; Natalya,Goncharova; Natalya,Kolosova; Vasiliy,Marchenko; Alexander,Ryzhikov
EPI1045966	PA	Russian Federation	2017-May-08	A/unknown/Tatarstan/86/2017		State Research Center of Virology and Biotechnology (VECTOR)	Ivan,Susloparov; Natalya,Goncharova; Natalya,Kolosova; Vasiliy,Marchenko; Alexander,Ryzhikov
EPI1045971	NS	Russian Federation	2017-May-08	A/unknown/Tatarstan/86/2017		State Research Center of Virology and Biotechnology (VECTOR)	Ivan,Susloparov; Natalya,Goncharova; Natalya,Kolosova; Vasiliy,Marchenko; Alexander,Ryzhikov
EPI1045967	NP	Russian Federation	2017-May-08	A/unknown/Tatarstan/86/2017		State Research Center of Virology and Biotechnology (VECTOR)	Ivan,Susloparov; Natalya,Goncharova; Natalya,Kolosova; Vasiliy,Marchenko; Alexander,Ryzhikov
EPI1045969	HA	Russian Federation	2017-May-08	A/unknown/Tatarstan/86/2017		State Research Center of Virology and Biotechnology (VECTOR)	Ivan,Susloparov; Natalya,Goncharova; Natalya,Kolosova; Vasiliy,Marchenko; Alexander,Ryzhikov
EPI1045968	NA	Russian Federation	2017-May-08	A/unknown/Tatarstan/86/2017		State Research Center of Virology and Biotechnology (VECTOR)	Ivan,Susloparov; Natalya,Goncharova; Natalya,Kolosova; Vasiliy,Marchenko; Alexander,Ryzhikov
EPI1045970	MP	Russian Federation	2017-May-08	A/unknown/Tatarstan/86/2017		State Research Center of Virology and Biotechnology (VECTOR)	Ivan,Susloparov; Natalya,Goncharova; Natalya,Kolosova; Vasiliy,Marchenko; Alexander,Ryzhikov
EPI1045964	PB2	Russian Federation	2017-May-08	A/unknown/Tatarstan/86/2017		State Research Center of Virology and Biotechnology (VECTOR)	Ivan,Susloparov; Natalya,Goncharova; Natalya,Kolosova; Vasiliy,Marchenko; Alexander,Ryzhikov
EPI1045965	PB1	Russian Federation	2017-May-08	A/unknown/Tatarstan/86/2017		State Research Center of Virology and Biotechnology (VECTOR)	Ivan,Susloparov; Natalya,Goncharova; Natalya,Kolosova; Vasiliy,Marchenko; Alexander,Ryzhikov
EPI975855	PB1	Germany	2017-Feb-08	A/tawny owl/Germany-SN/R1186/2017		Friedrich-Loeffler-Institut
EPI973846	NS	Germany	2017-Feb-08	A/tawny owl/Germany-SN/R1186/2017		Friedrich-Loeffler-Institut
EPI973844	HA	Germany	2017-Feb-08	A/tawny owl/Germany-SN/R1186/2017		Friedrich-Loeffler-Institut
EPI973845	NA	Germany	2017-Feb-08	A/tawny owl/Germany-SN/R1186/2017		Friedrich-Loeffler-Institut
EPI975556	PA	Germany	2017-Feb-08	A/tawny owl/Germany-SN/R1186/2017		Friedrich-Loeffler-Institut
EPI975869	MP	Germany	2017-Feb-08	A/tawny owl/Germany-SN/R1186/2017		Friedrich-Loeffler-Institut
EPI973841	HA	Germany	2017-Feb-06	A/white stork/Germany-TH/R1149/2017		Friedrich-Loeffler-Institut
EPI973842	NA	Germany	2017-Feb-06	A/white stork/Germany-TH/R1149/2017		Friedrich-Loeffler-Institut
EPI975557	PA	Germany	2017-Feb-06	A/white stork/Germany-TH/R1149/2017		Friedrich-Loeffler-Institut
EPI975856	PB1	Germany	2017-Feb-06	A/white stork/Germany-TH/R1149/2017		Friedrich-Loeffler-Institut
EPI973843	NS	Germany	2017-Feb-06	A/white stork/Germany-TH/R1149/2017		Friedrich-Loeffler-Institut
EPI975870	MP	Germany	2017-Feb-06	A/white stork/Germany-TH/R1149/2017		Friedrich-Loeffler-Institut
EPI973790	NS	Germany	2017-Feb-04	A/grey heron/Germany-TH/R1125/2017		Friedrich-Loeffler-Institut
EPI973789	MP	Germany	2017-Feb-04	A/grey heron/Germany-TH/R1125/2017		Friedrich-Loeffler-Institut
EPI973788	PB1	Germany	2017-Feb-04	A/grey heron/Germany-TH/R1125/2017		Friedrich-Loeffler-Institut
EPI973787	PA	Germany	2017-Feb-04	A/grey heron/Germany-TH/R1125/2017		Friedrich-Loeffler-Institut
EPI978863	HA	Germany	2017-Feb-04	A/grey heron/Germany-TH/R1125/2017		Friedrich-Loeffler-Institut
EPI978864	NA	Germany	2017-Feb-04	A/grey heron/Germany-TH/R1125/2017		Friedrich-Loeffler-Institut
EPI973397	PB2	Germany	2017-Feb-04	A/grey heron/Germany-TH/R1125/2017		Friedrich-Loeffler-Institut
EPI962051	PA	Hungary	2016-Nov-11	A/Duck/Hungary/55764/2016	National Food Chain Safety Office Veterinary Diagnostic Directorate Laboratory for Molecular Biology	Central Agricultural Office Veterinary Diagnostic Directorate	Adam, Dan
EPI962052	PB2	Hungary	2016-Nov-11	A/Duck/Hungary/55764/2016	National Food Chain Safety Office Veterinary Diagnostic Directorate Laboratory for Molecular Biology	Central Agricultural Office Veterinary Diagnostic Directorate	Adam, Dan
EPI962053	PB1	Hungary	2016-Nov-11	A/Duck/Hungary/55764/2016	National Food Chain Safety Office Veterinary Diagnostic Directorate Laboratory for Molecular Biology	Central Agricultural Office Veterinary Diagnostic Directorate	Adam, Dan
EPI962047	NP	Hungary	2016-Nov-11	A/Duck/Hungary/55764/2016	National Food Chain Safety Office Veterinary Diagnostic Directorate Laboratory for Molecular Biology	Central Agricultural Office Veterinary Diagnostic Directorate	Adam, Dan
EPI962048	NS	Hungary	2016-Nov-11	A/Duck/Hungary/55764/2016	National Food Chain Safety Office Veterinary Diagnostic Directorate Laboratory for Molecular Biology	Central Agricultural Office Veterinary Diagnostic Directorate	Adam, Dan
EPI962050	MP	Hungary	2016-Nov-11	A/Duck/Hungary/55764/2016	National Food Chain Safety Office Veterinary Diagnostic Directorate Laboratory for Molecular Biology	Central Agricultural Office Veterinary Diagnostic Directorate	Adam, Dan
EPI962055	NA	Hungary	2016-Nov-11	A/Duck/Hungary/55764/2016	National Food Chain Safety Office Veterinary Diagnostic Directorate Laboratory for Molecular Biology	Central Agricultural Office Veterinary Diagnostic Directorate	Adam, Dan
EPI962056	HA	Hungary	2016-Nov-11	A/Duck/Hungary/55764/2016	National Food Chain Safety Office Veterinary Diagnostic Directorate Laboratory for Molecular Biology	Central Agricultural Office Veterinary Diagnostic Directorate	Adam, Dan
EPI962036	NP	Hungary	2016-Nov-09	A/Duck/Hungary/54738/2016	National Food Chain Safety Office Veterinary Diagnostic Directorate Laboratory for Molecular Biology	Central Agricultural Office Veterinary Diagnostic Directorate	Adam, Dan
EPI962038	NS	Hungary	2016-Nov-09	A/Duck/Hungary/54738/2016	National Food Chain Safety Office Veterinary Diagnostic Directorate Laboratory for Molecular Biology	Central Agricultural Office Veterinary Diagnostic Directorate	Adam, Dan
EPI962039	MP	Hungary	2016-Nov-09	A/Duck/Hungary/54738/2016	National Food Chain Safety Office Veterinary Diagnostic Directorate Laboratory for Molecular Biology	Central Agricultural Office Veterinary Diagnostic Directorate	Adam, Dan
EPI962040	PA	Hungary	2016-Nov-09	A/Duck/Hungary/54738/2016	National Food Chain Safety Office Veterinary Diagnostic Directorate Laboratory for Molecular Biology	Central Agricultural Office Veterinary Diagnostic Directorate	Adam, Dan
EPI962041	PB2	Hungary	2016-Nov-09	A/Duck/Hungary/54738/2016	National Food Chain Safety Office Veterinary Diagnostic Directorate Laboratory for Molecular Biology	Central Agricultural Office Veterinary Diagnostic Directorate	Adam, Dan
EPI962042	PB1	Hungary	2016-Nov-09	A/Duck/Hungary/54738/2016	National Food Chain Safety Office Veterinary Diagnostic Directorate Laboratory for Molecular Biology	Central Agricultural Office Veterinary Diagnostic Directorate	Adam, Dan
EPI962044	NA	Hungary	2016-Nov-09	A/Duck/Hungary/54738/2016	National Food Chain Safety Office Veterinary Diagnostic Directorate Laboratory for Molecular Biology	Central Agricultural Office Veterinary Diagnostic Directorate	Adam, Dan
EPI962046	HA	Hungary	2016-Nov-09	A/Duck/Hungary/54738/2016	National Food Chain Safety Office Veterinary Diagnostic Directorate Laboratory for Molecular Biology	Central Agricultural Office Veterinary Diagnostic Directorate	Adam, Dan
EPI961448	PA	Russian Federation	2016-Aug-27	A/gadwall/Kurgan/2442/2016		State Research Center of Virology and Biotechnology (VECTOR)	Ivan,Susloparov; Natalya,Goncharova; Natalya,Kolosova; Vasiliy,Marchenko; Alexander,Ryzhikov
EPI961450	NP	Russian Federation	2016-Aug-27	A/gadwall/Kurgan/2442/2016		State Research Center of Virology and Biotechnology (VECTOR)	Ivan,Susloparov; Natalya,Goncharova; Natalya,Kolosova; Vasiliy,Marchenko; Alexander,Ryzhikov
EPI961452	MP	Russian Federation	2016-Aug-27	A/gadwall/Kurgan/2442/2016		State Research Center of Virology and Biotechnology (VECTOR)	Ivan,Susloparov; Natalya,Goncharova; Natalya,Kolosova; Vasiliy,Marchenko; Alexander,Ryzhikov
EPI961446	PB2	Russian Federation	2016-Aug-27	A/gadwall/Kurgan/2442/2016		State Research Center of Virology and Biotechnology (VECTOR)	Ivan,Susloparov; Natalya,Goncharova; Natalya,Kolosova; Vasiliy,Marchenko; Alexander,Ryzhikov
EPI961447	PB1	Russian Federation	2016-Aug-27	A/gadwall/Kurgan/2442/2016		State Research Center of Virology and Biotechnology (VECTOR)	Ivan,Susloparov; Natalya,Goncharova; Natalya,Kolosova; Vasiliy,Marchenko; Alexander,Ryzhikov
EPI961449	HA	Russian Federation	2016-Aug-27	A/gadwall/Kurgan/2442/2016		State Research Center of Virology and Biotechnology (VECTOR)	Ivan,Susloparov; Natalya,Goncharova; Natalya,Kolosova; Vasiliy,Marchenko; Alexander,Ryzhikov
EPI961451	NA	Russian Federation	2016-Aug-27	A/gadwall/Kurgan/2442/2016		State Research Center of Virology and Biotechnology (VECTOR)	Ivan,Susloparov; Natalya,Goncharova; Natalya,Kolosova; Vasiliy,Marchenko; Alexander,Ryzhikov
EPI961453	NS	Russian Federation	2016-Aug-27	A/gadwall/Kurgan/2442/2016		State Research Center of Virology and Biotechnology (VECTOR)	Ivan,Susloparov; Natalya,Goncharova; Natalya,Kolosova; Vasiliy,Marchenko; Alexander,Ryzhikov
EPI959551	PA	Hungary	2017-Feb-24	A/Pheasant/Hungary/7685/2017	National Food Chain Safety Office Veterinary Diagnostic Directorate Laboratory for Molecular Biology	Central Agricultural Office Veterinary Diagnostic Directorate	Adam, Dan
EPI959552	PB2	Hungary	2017-Feb-24	A/Pheasant/Hungary/7685/2017	National Food Chain Safety Office Veterinary Diagnostic Directorate Laboratory for Molecular Biology	Central Agricultural Office Veterinary Diagnostic Directorate	Adam, Dan
EPI959553	PB1	Hungary	2017-Feb-24	A/Pheasant/Hungary/7685/2017	National Food Chain Safety Office Veterinary Diagnostic Directorate Laboratory for Molecular Biology	Central Agricultural Office Veterinary Diagnostic Directorate	Adam, Dan
EPI959554	NA	Hungary	2017-Feb-24	A/Pheasant/Hungary/7685/2017	National Food Chain Safety Office Veterinary Diagnostic Directorate Laboratory for Molecular Biology	Central Agricultural Office Veterinary Diagnostic Directorate	Adam, Dan
EPI959555	HA	Hungary	2017-Feb-24	A/Pheasant/Hungary/7685/2017	National Food Chain Safety Office Veterinary Diagnostic Directorate Laboratory for Molecular Biology	Central Agricultural Office Veterinary Diagnostic Directorate	Adam, Dan
EPI959548	NP	Hungary	2017-Feb-24	A/Pheasant/Hungary/7685/2017	National Food Chain Safety Office Veterinary Diagnostic Directorate Laboratory for Molecular Biology	Central Agricultural Office Veterinary Diagnostic Directorate	Adam, Dan
EPI959549	NS	Hungary	2017-Feb-24	A/Pheasant/Hungary/7685/2017	National Food Chain Safety Office Veterinary Diagnostic Directorate Laboratory for Molecular Biology	Central Agricultural Office Veterinary Diagnostic Directorate	Adam, Dan
EPI959550	MP	Hungary	2017-Feb-24	A/Pheasant/Hungary/7685/2017	National Food Chain Safety Office Veterinary Diagnostic Directorate Laboratory for Molecular Biology	Central Agricultural Office Veterinary Diagnostic Directorate	Adam, Dan
EPI959543	PA	Hungary	2017-Feb-16	A/Pheasant/Hungary/6553/2017	National Food Chain Safety Office Veterinary Diagnostic Directorate Laboratory for Molecular Biology	Central Agricultural Office Veterinary Diagnostic Directorate	Adam, Dan
EPI959544	PB2	Hungary	2017-Feb-16	A/Pheasant/Hungary/6553/2017	National Food Chain Safety Office Veterinary Diagnostic Directorate Laboratory for Molecular Biology	Central Agricultural Office Veterinary Diagnostic Directorate	Adam, Dan
EPI959545	PB1	Hungary	2017-Feb-16	A/Pheasant/Hungary/6553/2017	National Food Chain Safety Office Veterinary Diagnostic Directorate Laboratory for Molecular Biology	Central Agricultural Office Veterinary Diagnostic Directorate	Adam, Dan
EPI959546	NA	Hungary	2017-Feb-16	A/Pheasant/Hungary/6553/2017	National Food Chain Safety Office Veterinary Diagnostic Directorate Laboratory for Molecular Biology	Central Agricultural Office Veterinary Diagnostic Directorate	Adam, Dan
EPI959547	HA	Hungary	2017-Feb-16	A/Pheasant/Hungary/6553/2017	National Food Chain Safety Office Veterinary Diagnostic Directorate Laboratory for Molecular Biology	Central Agricultural Office Veterinary Diagnostic Directorate	Adam, Dan
EPI959540	NP	Hungary	2017-Feb-16	A/Pheasant/Hungary/6553/2017	National Food Chain Safety Office Veterinary Diagnostic Directorate Laboratory for Molecular Biology	Central Agricultural Office Veterinary Diagnostic Directorate	Adam, Dan
EPI959541	NS	Hungary	2017-Feb-16	A/Pheasant/Hungary/6553/2017	National Food Chain Safety Office Veterinary Diagnostic Directorate Laboratory for Molecular Biology	Central Agricultural Office Veterinary Diagnostic Directorate	Adam, Dan
EPI959542	MP	Hungary	2017-Feb-16	A/Pheasant/Hungary/6553/2017	National Food Chain Safety Office Veterinary Diagnostic Directorate Laboratory for Molecular Biology	Central Agricultural Office Veterinary Diagnostic Directorate	Adam, Dan
EPI959535	PA	Hungary	2017-Feb-16	A/Mute swan/Hungary/6276/2017	National Food Chain Safety Office Veterinary Diagnostic Directorate Laboratory for Molecular Biology	Central Agricultural Office Veterinary Diagnostic Directorate	Adam, Dan
EPI959536	PB2	Hungary	2017-Feb-16	A/Mute swan/Hungary/6276/2017	National Food Chain Safety Office Veterinary Diagnostic Directorate Laboratory for Molecular Biology	Central Agricultural Office Veterinary Diagnostic Directorate	Adam, Dan
EPI959537	PB1	Hungary	2017-Feb-16	A/Mute swan/Hungary/6276/2017	National Food Chain Safety Office Veterinary Diagnostic Directorate Laboratory for Molecular Biology	Central Agricultural Office Veterinary Diagnostic Directorate	Adam, Dan
EPI959538	NA	Hungary	2017-Feb-16	A/Mute swan/Hungary/6276/2017	National Food Chain Safety Office Veterinary Diagnostic Directorate Laboratory for Molecular Biology	Central Agricultural Office Veterinary Diagnostic Directorate	Adam, Dan
EPI959539	HA	Hungary	2017-Feb-16	A/Mute swan/Hungary/6276/2017	National Food Chain Safety Office Veterinary Diagnostic Directorate Laboratory for Molecular Biology	Central Agricultural Office Veterinary Diagnostic Directorate	Adam, Dan
EPI959532	NP	Hungary	2017-Feb-16	A/Mute swan/Hungary/6276/2017	National Food Chain Safety Office Veterinary Diagnostic Directorate Laboratory for Molecular Biology	Central Agricultural Office Veterinary Diagnostic Directorate	Adam, Dan
EPI959533	NS	Hungary	2017-Feb-16	A/Mute swan/Hungary/6276/2017	National Food Chain Safety Office Veterinary Diagnostic Directorate Laboratory for Molecular Biology	Central Agricultural Office Veterinary Diagnostic Directorate	Adam, Dan
EPI959534	MP	Hungary	2017-Feb-16	A/Mute swan/Hungary/6276/2017	National Food Chain Safety Office Veterinary Diagnostic Directorate Laboratory for Molecular Biology	Central Agricultural Office Veterinary Diagnostic Directorate	Adam, Dan
EPI959524	NP	Hungary	2017-Feb-15	A/Mute swan/Hungary/6092/2017	National Food Chain Safety Office Veterinary Diagnostic Directorate Laboratory for Molecular Biology	Central Agricultural Office Veterinary Diagnostic Directorate	Adam, Dan
EPI959530	NA	Hungary	2017-Feb-15	A/Mute swan/Hungary/6092/2017	National Food Chain Safety Office Veterinary Diagnostic Directorate Laboratory for Molecular Biology	Central Agricultural Office Veterinary Diagnostic Directorate	Adam, Dan
EPI959531	HA	Hungary	2017-Feb-15	A/Mute swan/Hungary/6092/2017	National Food Chain Safety Office Veterinary Diagnostic Directorate Laboratory for Molecular Biology	Central Agricultural Office Veterinary Diagnostic Directorate	Adam, Dan
EPI959525	NS	Hungary	2017-Feb-15	A/Mute swan/Hungary/6092/2017	National Food Chain Safety Office Veterinary Diagnostic Directorate Laboratory for Molecular Biology	Central Agricultural Office Veterinary Diagnostic Directorate	Adam, Dan
EPI959526	MP	Hungary	2017-Feb-15	A/Mute swan/Hungary/6092/2017	National Food Chain Safety Office Veterinary Diagnostic Directorate Laboratory for Molecular Biology	Central Agricultural Office Veterinary Diagnostic Directorate	Adam, Dan
EPI959527	PA	Hungary	2017-Feb-15	A/Mute swan/Hungary/6092/2017	National Food Chain Safety Office Veterinary Diagnostic Directorate Laboratory for Molecular Biology	Central Agricultural Office Veterinary Diagnostic Directorate	Adam, Dan
EPI959528	PB2	Hungary	2017-Feb-15	A/Mute swan/Hungary/6092/2017	National Food Chain Safety Office Veterinary Diagnostic Directorate Laboratory for Molecular Biology	Central Agricultural Office Veterinary Diagnostic Directorate	Adam, Dan
EPI959529	PB1	Hungary	2017-Feb-15	A/Mute swan/Hungary/6092/2017	National Food Chain Safety Office Veterinary Diagnostic Directorate Laboratory for Molecular Biology	Central Agricultural Office Veterinary Diagnostic Directorate	Adam, Dan
EPI959516	NP	Hungary	2017-Feb-15	A/Cormorant/Hungary/6102/2017	National Food Chain Safety Office Veterinary Diagnostic Directorate Laboratory for Molecular Biology	Central Agricultural Office Veterinary Diagnostic Directorate	Adam, Dan
EPI959517	NS	Hungary	2017-Feb-15	A/Cormorant/Hungary/6102/2017	National Food Chain Safety Office Veterinary Diagnostic Directorate Laboratory for Molecular Biology	Central Agricultural Office Veterinary Diagnostic Directorate	Adam, Dan
EPI959523	HA	Hungary	2017-Feb-15	A/Cormorant/Hungary/6102/2017	National Food Chain Safety Office Veterinary Diagnostic Directorate Laboratory for Molecular Biology	Central Agricultural Office Veterinary Diagnostic Directorate	Adam, Dan
EPI959518	MP	Hungary	2017-Feb-15	A/Cormorant/Hungary/6102/2017	National Food Chain Safety Office Veterinary Diagnostic Directorate Laboratory for Molecular Biology	Central Agricultural Office Veterinary Diagnostic Directorate	Adam, Dan
EPI959519	PA	Hungary	2017-Feb-15	A/Cormorant/Hungary/6102/2017	National Food Chain Safety Office Veterinary Diagnostic Directorate Laboratory for Molecular Biology	Central Agricultural Office Veterinary Diagnostic Directorate	Adam, Dan
EPI959520	PB2	Hungary	2017-Feb-15	A/Cormorant/Hungary/6102/2017	National Food Chain Safety Office Veterinary Diagnostic Directorate Laboratory for Molecular Biology	Central Agricultural Office Veterinary Diagnostic Directorate	Adam, Dan
EPI959521	PB1	Hungary	2017-Feb-15	A/Cormorant/Hungary/6102/2017	National Food Chain Safety Office Veterinary Diagnostic Directorate Laboratory for Molecular Biology	Central Agricultural Office Veterinary Diagnostic Directorate	Adam, Dan
EPI959522	NA	Hungary	2017-Feb-15	A/Cormorant/Hungary/6102/2017	National Food Chain Safety Office Veterinary Diagnostic Directorate Laboratory for Molecular Biology	Central Agricultural Office Veterinary Diagnostic Directorate	Adam, Dan
EPI954838	NP	Hungary	2017-Feb-13	A/Mallard/Hungary/5821/2017	Central Agricultural Office Veterinary Diagnostic Directorate	Central Agricultural Office Veterinary Diagnostic Directorate	Adam, Dan
EPI954839	NS	Hungary	2017-Feb-13	A/Mallard/Hungary/5821/2017	Central Agricultural Office Veterinary Diagnostic Directorate	Central Agricultural Office Veterinary Diagnostic Directorate	Adam, Dan
EPI954840	MP	Hungary	2017-Feb-13	A/Mallard/Hungary/5821/2017	Central Agricultural Office Veterinary Diagnostic Directorate	Central Agricultural Office Veterinary Diagnostic Directorate	Adam, Dan
EPI954841	PA	Hungary	2017-Feb-13	A/Mallard/Hungary/5821/2017	Central Agricultural Office Veterinary Diagnostic Directorate	Central Agricultural Office Veterinary Diagnostic Directorate	Adam, Dan
EPI954842	PB2	Hungary	2017-Feb-13	A/Mallard/Hungary/5821/2017	Central Agricultural Office Veterinary Diagnostic Directorate	Central Agricultural Office Veterinary Diagnostic Directorate	Adam, Dan
EPI954843	PB1	Hungary	2017-Feb-13	A/Mallard/Hungary/5821/2017	Central Agricultural Office Veterinary Diagnostic Directorate	Central Agricultural Office Veterinary Diagnostic Directorate	Adam, Dan
EPI954844	NA	Hungary	2017-Feb-13	A/Mallard/Hungary/5821/2017	Central Agricultural Office Veterinary Diagnostic Directorate	Central Agricultural Office Veterinary Diagnostic Directorate	Adam, Dan
EPI954845	HA	Hungary	2017-Feb-13	A/Mallard/Hungary/5821/2017	Central Agricultural Office Veterinary Diagnostic Directorate	Central Agricultural Office Veterinary Diagnostic Directorate	Adam, Dan
EPI954830	NP	Hungary	2017-Jan-26	A/Mute swan/Hungary/3137/2017	Central Agricultural Office Veterinary Diagnostic Directorate	Central Agricultural Office Veterinary Diagnostic Directorate	Adam, Dan
EPI954831	NS	Hungary	2017-Jan-26	A/Mute swan/Hungary/3137/2017	Central Agricultural Office Veterinary Diagnostic Directorate	Central Agricultural Office Veterinary Diagnostic Directorate	Adam, Dan
EPI954832	MP	Hungary	2017-Jan-26	A/Mute swan/Hungary/3137/2017	Central Agricultural Office Veterinary Diagnostic Directorate	Central Agricultural Office Veterinary Diagnostic Directorate	Adam, Dan
EPI954833	PA	Hungary	2017-Jan-26	A/Mute swan/Hungary/3137/2017	Central Agricultural Office Veterinary Diagnostic Directorate	Central Agricultural Office Veterinary Diagnostic Directorate	Adam, Dan
EPI954834	PB2	Hungary	2017-Jan-26	A/Mute swan/Hungary/3137/2017	Central Agricultural Office Veterinary Diagnostic Directorate	Central Agricultural Office Veterinary Diagnostic Directorate	Adam, Dan
EPI954835	PB1	Hungary	2017-Jan-26	A/Mute swan/Hungary/3137/2017	Central Agricultural Office Veterinary Diagnostic Directorate	Central Agricultural Office Veterinary Diagnostic Directorate	Adam, Dan
EPI954836	NA	Hungary	2017-Jan-26	A/Mute swan/Hungary/3137/2017	Central Agricultural Office Veterinary Diagnostic Directorate	Central Agricultural Office Veterinary Diagnostic Directorate	Adam, Dan
EPI954837	HA	Hungary	2017-Jan-26	A/Mute swan/Hungary/3137/2017	Central Agricultural Office Veterinary Diagnostic Directorate	Central Agricultural Office Veterinary Diagnostic Directorate	Adam, Dan
EPI954822	NP	Hungary	2017-Jan-17	A/Chicken/Hungary/1751/2017	Central Agricultural Office Veterinary Diagnostic Directorate	Central Agricultural Office Veterinary Diagnostic Directorate	Adam, Dan
EPI954823	NS	Hungary	2017-Jan-17	A/Chicken/Hungary/1751/2017	Central Agricultural Office Veterinary Diagnostic Directorate	Central Agricultural Office Veterinary Diagnostic Directorate	Adam, Dan
EPI954824	MP	Hungary	2017-Jan-17	A/Chicken/Hungary/1751/2017	Central Agricultural Office Veterinary Diagnostic Directorate	Central Agricultural Office Veterinary Diagnostic Directorate	Adam, Dan
EPI954825	PA	Hungary	2017-Jan-17	A/Chicken/Hungary/1751/2017	Central Agricultural Office Veterinary Diagnostic Directorate	Central Agricultural Office Veterinary Diagnostic Directorate	Adam, Dan
EPI954826	PB2	Hungary	2017-Jan-17	A/Chicken/Hungary/1751/2017	Central Agricultural Office Veterinary Diagnostic Directorate	Central Agricultural Office Veterinary Diagnostic Directorate	Adam, Dan
EPI954827	PB1	Hungary	2017-Jan-17	A/Chicken/Hungary/1751/2017	Central Agricultural Office Veterinary Diagnostic Directorate	Central Agricultural Office Veterinary Diagnostic Directorate	Adam, Dan
EPI954828	NA	Hungary	2017-Jan-17	A/Chicken/Hungary/1751/2017	Central Agricultural Office Veterinary Diagnostic Directorate	Central Agricultural Office Veterinary Diagnostic Directorate	Adam, Dan
EPI954829	HA	Hungary	2017-Jan-17	A/Chicken/Hungary/1751/2017	Central Agricultural Office Veterinary Diagnostic Directorate	Central Agricultural Office Veterinary Diagnostic Directorate	Adam, Dan
EPI954814	NP	Hungary	2017-Jan-06	A/GuineaFowl/Hungary/596/2017	Central Agricultural Office Veterinary Diagnostic Directorate	Central Agricultural Office Veterinary Diagnostic Directorate	Adam, Dan
EPI954815	NS	Hungary	2017-Jan-06	A/GuineaFowl/Hungary/596/2017	Central Agricultural Office Veterinary Diagnostic Directorate	Central Agricultural Office Veterinary Diagnostic Directorate	Adam, Dan
EPI954816	MP	Hungary	2017-Jan-06	A/GuineaFowl/Hungary/596/2017	Central Agricultural Office Veterinary Diagnostic Directorate	Central Agricultural Office Veterinary Diagnostic Directorate	Adam, Dan
EPI954817	PA	Hungary	2017-Jan-06	A/GuineaFowl/Hungary/596/2017	Central Agricultural Office Veterinary Diagnostic Directorate	Central Agricultural Office Veterinary Diagnostic Directorate	Adam, Dan
EPI954818	PB2	Hungary	2017-Jan-06	A/GuineaFowl/Hungary/596/2017	Central Agricultural Office Veterinary Diagnostic Directorate	Central Agricultural Office Veterinary Diagnostic Directorate	Adam, Dan
EPI954819	PB1	Hungary	2017-Jan-06	A/GuineaFowl/Hungary/596/2017	Central Agricultural Office Veterinary Diagnostic Directorate	Central Agricultural Office Veterinary Diagnostic Directorate	Adam, Dan
EPI954820	NA	Hungary	2017-Jan-06	A/GuineaFowl/Hungary/596/2017	Central Agricultural Office Veterinary Diagnostic Directorate	Central Agricultural Office Veterinary Diagnostic Directorate	Adam, Dan
EPI954821	HA	Hungary	2017-Jan-06	A/GuineaFowl/Hungary/596/2017	Central Agricultural Office Veterinary Diagnostic Directorate	Central Agricultural Office Veterinary Diagnostic Directorate	Adam, Dan
EPI954763	PA	Hungary	2017-Feb-09	A/Mute swan/Hungary/5316/2017	Central Agricultural Office Veterinary Diagnostic Directorate	Central Agricultural Office Veterinary Diagnostic Directorate	Adam, Dan
EPI954764	PB2	Hungary	2017-Feb-09	A/Mute swan/Hungary/5316/2017	Central Agricultural Office Veterinary Diagnostic Directorate	Central Agricultural Office Veterinary Diagnostic Directorate	Adam, Dan
EPI954765	PB1	Hungary	2017-Feb-09	A/Mute swan/Hungary/5316/2017	Central Agricultural Office Veterinary Diagnostic Directorate	Central Agricultural Office Veterinary Diagnostic Directorate	Adam, Dan
EPI954760	NP	Hungary	2017-Feb-09	A/Mute swan/Hungary/5316/2017	Central Agricultural Office Veterinary Diagnostic Directorate	Central Agricultural Office Veterinary Diagnostic Directorate	Adam, Dan
EPI954761	NS	Hungary	2017-Feb-09	A/Mute swan/Hungary/5316/2017	Central Agricultural Office Veterinary Diagnostic Directorate	Central Agricultural Office Veterinary Diagnostic Directorate	Adam, Dan
EPI954762	MP	Hungary	2017-Feb-09	A/Mute swan/Hungary/5316/2017	Central Agricultural Office Veterinary Diagnostic Directorate	Central Agricultural Office Veterinary Diagnostic Directorate	Adam, Dan
EPI954766	NA	Hungary	2017-Feb-09	A/Mute swan/Hungary/5316/2017	Central Agricultural Office Veterinary Diagnostic Directorate	Central Agricultural Office Veterinary Diagnostic Directorate	Adam, Dan
EPI954767	HA	Hungary	2017-Feb-09	A/Mute swan/Hungary/5316/2017	Central Agricultural Office Veterinary Diagnostic Directorate	Central Agricultural Office Veterinary Diagnostic Directorate	Adam, Dan
EPI954739	PA	Hungary	2017-Jan-29	A/Mute swan/Hungary/3542/2017	Central Agricultural Office Veterinary Diagnostic Directorate	Central Agricultural Office Veterinary Diagnostic Directorate	Adam, Dan
EPI954740	PB2	Hungary	2017-Jan-29	A/Mute swan/Hungary/3542/2017	Central Agricultural Office Veterinary Diagnostic Directorate	Central Agricultural Office Veterinary Diagnostic Directorate	Adam, Dan
EPI954741	PB1	Hungary	2017-Jan-29	A/Mute swan/Hungary/3542/2017	Central Agricultural Office Veterinary Diagnostic Directorate	Central Agricultural Office Veterinary Diagnostic Directorate	Adam, Dan
EPI954736	NP	Hungary	2017-Jan-29	A/Mute swan/Hungary/3542/2017	Central Agricultural Office Veterinary Diagnostic Directorate	Central Agricultural Office Veterinary Diagnostic Directorate	Adam, Dan
EPI954737	NS	Hungary	2017-Jan-29	A/Mute swan/Hungary/3542/2017	Central Agricultural Office Veterinary Diagnostic Directorate	Central Agricultural Office Veterinary Diagnostic Directorate	Adam, Dan
EPI954738	MP	Hungary	2017-Jan-29	A/Mute swan/Hungary/3542/2017	Central Agricultural Office Veterinary Diagnostic Directorate	Central Agricultural Office Veterinary Diagnostic Directorate	Adam, Dan
EPI954742	NA	Hungary	2017-Jan-29	A/Mute swan/Hungary/3542/2017	Central Agricultural Office Veterinary Diagnostic Directorate	Central Agricultural Office Veterinary Diagnostic Directorate	Adam, Dan
EPI954743	HA	Hungary	2017-Jan-29	A/Mute swan/Hungary/3542/2017	Central Agricultural Office Veterinary Diagnostic Directorate	Central Agricultural Office Veterinary Diagnostic Directorate	Adam, Dan
EPI954715	PA	Hungary	2017-Jan-24	A/Mute swan/Hungary/2825/2017	Central Agricultural Office Veterinary Diagnostic Directorate	Central Agricultural Office Veterinary Diagnostic Directorate	Adam, Dan
EPI954716	PB2	Hungary	2017-Jan-24	A/Mute swan/Hungary/2825/2017	Central Agricultural Office Veterinary Diagnostic Directorate	Central Agricultural Office Veterinary Diagnostic Directorate	Adam, Dan
EPI954717	PB1	Hungary	2017-Jan-24	A/Mute swan/Hungary/2825/2017	Central Agricultural Office Veterinary Diagnostic Directorate	Central Agricultural Office Veterinary Diagnostic Directorate	Adam, Dan
EPI954712	NP	Hungary	2017-Jan-24	A/Mute swan/Hungary/2825/2017	Central Agricultural Office Veterinary Diagnostic Directorate	Central Agricultural Office Veterinary Diagnostic Directorate	Adam, Dan
EPI954713	NS	Hungary	2017-Jan-24	A/Mute swan/Hungary/2825/2017	Central Agricultural Office Veterinary Diagnostic Directorate	Central Agricultural Office Veterinary Diagnostic Directorate	Adam, Dan
EPI954714	MP	Hungary	2017-Jan-24	A/Mute swan/Hungary/2825/2017	Central Agricultural Office Veterinary Diagnostic Directorate	Central Agricultural Office Veterinary Diagnostic Directorate	Adam, Dan
EPI954718	NA	Hungary	2017-Jan-24	A/Mute swan/Hungary/2825/2017	Central Agricultural Office Veterinary Diagnostic Directorate	Central Agricultural Office Veterinary Diagnostic Directorate	Adam, Dan
EPI954719	HA	Hungary	2017-Jan-24	A/Mute swan/Hungary/2825/2017	Central Agricultural Office Veterinary Diagnostic Directorate	Central Agricultural Office Veterinary Diagnostic Directorate	Adam, Dan
EPI954707	PA	Hungary	2017-Jan-22	A/Mute swan/Hungary/2508/2017	Central Agricultural Office Veterinary Diagnostic Directorate	Central Agricultural Office Veterinary Diagnostic Directorate	Adam, Dan
EPI954708	PB2	Hungary	2017-Jan-22	A/Mute swan/Hungary/2508/2017	Central Agricultural Office Veterinary Diagnostic Directorate	Central Agricultural Office Veterinary Diagnostic Directorate	Adam, Dan
EPI954709	PB1	Hungary	2017-Jan-22	A/Mute swan/Hungary/2508/2017	Central Agricultural Office Veterinary Diagnostic Directorate	Central Agricultural Office Veterinary Diagnostic Directorate	Adam, Dan
EPI954704	NP	Hungary	2017-Jan-22	A/Mute swan/Hungary/2508/2017	Central Agricultural Office Veterinary Diagnostic Directorate	Central Agricultural Office Veterinary Diagnostic Directorate	Adam, Dan
EPI954705	NS	Hungary	2017-Jan-22	A/Mute swan/Hungary/2508/2017	Central Agricultural Office Veterinary Diagnostic Directorate	Central Agricultural Office Veterinary Diagnostic Directorate	Adam, Dan
EPI954706	MP	Hungary	2017-Jan-22	A/Mute swan/Hungary/2508/2017	Central Agricultural Office Veterinary Diagnostic Directorate	Central Agricultural Office Veterinary Diagnostic Directorate	Adam, Dan
EPI954710	NA	Hungary	2017-Jan-22	A/Mute swan/Hungary/2508/2017	Central Agricultural Office Veterinary Diagnostic Directorate	Central Agricultural Office Veterinary Diagnostic Directorate	Adam, Dan
EPI954711	HA	Hungary	2017-Jan-22	A/Mute swan/Hungary/2508/2017	Central Agricultural Office Veterinary Diagnostic Directorate	Central Agricultural Office Veterinary Diagnostic Directorate	Adam, Dan
EPI954699	PA	Hungary	2017-Jan-19	A/Mute swan/Hungary/2193/2017	Central Agricultural Office Veterinary Diagnostic Directorate	Central Agricultural Office Veterinary Diagnostic Directorate	Adam, Dan
EPI954700	PB2	Hungary	2017-Jan-19	A/Mute swan/Hungary/2193/2017	Central Agricultural Office Veterinary Diagnostic Directorate	Central Agricultural Office Veterinary Diagnostic Directorate	Adam, Dan
EPI954701	PB1	Hungary	2017-Jan-19	A/Mute swan/Hungary/2193/2017	Central Agricultural Office Veterinary Diagnostic Directorate	Central Agricultural Office Veterinary Diagnostic Directorate	Adam, Dan
EPI954696	NP	Hungary	2017-Jan-19	A/Mute swan/Hungary/2193/2017	Central Agricultural Office Veterinary Diagnostic Directorate	Central Agricultural Office Veterinary Diagnostic Directorate	Adam, Dan
EPI954697	NS	Hungary	2017-Jan-19	A/Mute swan/Hungary/2193/2017	Central Agricultural Office Veterinary Diagnostic Directorate	Central Agricultural Office Veterinary Diagnostic Directorate	Adam, Dan
EPI954698	MP	Hungary	2017-Jan-19	A/Mute swan/Hungary/2193/2017	Central Agricultural Office Veterinary Diagnostic Directorate	Central Agricultural Office Veterinary Diagnostic Directorate	Adam, Dan
EPI954702	NA	Hungary	2017-Jan-19	A/Mute swan/Hungary/2193/2017	Central Agricultural Office Veterinary Diagnostic Directorate	Central Agricultural Office Veterinary Diagnostic Directorate	Adam, Dan
EPI954703	HA	Hungary	2017-Jan-19	A/Mute swan/Hungary/2193/2017	Central Agricultural Office Veterinary Diagnostic Directorate	Central Agricultural Office Veterinary Diagnostic Directorate	Adam, Dan
EPI954691	PA	Hungary	2017-Jan-18	A/Turkey/Hungary/2030/2017	Central Agricultural Office Veterinary Diagnostic Directorate	Central Agricultural Office Veterinary Diagnostic Directorate	Adam, Dan
EPI954692	PB2	Hungary	2017-Jan-18	A/Turkey/Hungary/2030/2017	Central Agricultural Office Veterinary Diagnostic Directorate	Central Agricultural Office Veterinary Diagnostic Directorate	Adam, Dan
EPI954693	PB1	Hungary	2017-Jan-18	A/Turkey/Hungary/2030/2017	Central Agricultural Office Veterinary Diagnostic Directorate	Central Agricultural Office Veterinary Diagnostic Directorate	Adam, Dan
EPI954688	NP	Hungary	2017-Jan-18	A/Turkey/Hungary/2030/2017	Central Agricultural Office Veterinary Diagnostic Directorate	Central Agricultural Office Veterinary Diagnostic Directorate	Adam, Dan
EPI954689	NS	Hungary	2017-Jan-18	A/Turkey/Hungary/2030/2017	Central Agricultural Office Veterinary Diagnostic Directorate	Central Agricultural Office Veterinary Diagnostic Directorate	Adam, Dan
EPI954690	MP	Hungary	2017-Jan-18	A/Turkey/Hungary/2030/2017	Central Agricultural Office Veterinary Diagnostic Directorate	Central Agricultural Office Veterinary Diagnostic Directorate	Adam, Dan
EPI954694	NA	Hungary	2017-Jan-18	A/Turkey/Hungary/2030/2017	Central Agricultural Office Veterinary Diagnostic Directorate	Central Agricultural Office Veterinary Diagnostic Directorate	Adam, Dan
EPI954695	HA	Hungary	2017-Jan-18	A/Turkey/Hungary/2030/2017	Central Agricultural Office Veterinary Diagnostic Directorate	Central Agricultural Office Veterinary Diagnostic Directorate	Adam, Dan
EPI954683	PA	Hungary	2017-Jan-18	A/Mute swan/Hungary/1955/2017	Central Agricultural Office Veterinary Diagnostic Directorate	Central Agricultural Office Veterinary Diagnostic Directorate	Adam, Dan
EPI954684	PB2	Hungary	2017-Jan-18	A/Mute swan/Hungary/1955/2017	Central Agricultural Office Veterinary Diagnostic Directorate	Central Agricultural Office Veterinary Diagnostic Directorate	Adam, Dan
EPI954685	PB1	Hungary	2017-Jan-18	A/Mute swan/Hungary/1955/2017	Central Agricultural Office Veterinary Diagnostic Directorate	Central Agricultural Office Veterinary Diagnostic Directorate	Adam, Dan
EPI954680	NP	Hungary	2017-Jan-18	A/Mute swan/Hungary/1955/2017	Central Agricultural Office Veterinary Diagnostic Directorate	Central Agricultural Office Veterinary Diagnostic Directorate	Adam, Dan
EPI954681	NS	Hungary	2017-Jan-18	A/Mute swan/Hungary/1955/2017	Central Agricultural Office Veterinary Diagnostic Directorate	Central Agricultural Office Veterinary Diagnostic Directorate	Adam, Dan
EPI954682	MP	Hungary	2017-Jan-18	A/Mute swan/Hungary/1955/2017	Central Agricultural Office Veterinary Diagnostic Directorate	Central Agricultural Office Veterinary Diagnostic Directorate	Adam, Dan
EPI954686	NA	Hungary	2017-Jan-18	A/Mute swan/Hungary/1955/2017	Central Agricultural Office Veterinary Diagnostic Directorate	Central Agricultural Office Veterinary Diagnostic Directorate	Adam, Dan
EPI954687	HA	Hungary	2017-Jan-18	A/Mute swan/Hungary/1955/2017	Central Agricultural Office Veterinary Diagnostic Directorate	Central Agricultural Office Veterinary Diagnostic Directorate	Adam, Dan
EPI954667	PA	Hungary	2017-Jan-16	A/Duck/Hungary/1588/2017	Central Agricultural Office Veterinary Diagnostic Directorate	Central Agricultural Office Veterinary Diagnostic Directorate	Adam, Dan
EPI954668	PB2	Hungary	2017-Jan-16	A/Duck/Hungary/1588/2017	Central Agricultural Office Veterinary Diagnostic Directorate	Central Agricultural Office Veterinary Diagnostic Directorate	Adam, Dan
EPI954669	PB1	Hungary	2017-Jan-16	A/Duck/Hungary/1588/2017	Central Agricultural Office Veterinary Diagnostic Directorate	Central Agricultural Office Veterinary Diagnostic Directorate	Adam, Dan
EPI954664	NP	Hungary	2017-Jan-16	A/Duck/Hungary/1588/2017	Central Agricultural Office Veterinary Diagnostic Directorate	Central Agricultural Office Veterinary Diagnostic Directorate	Adam, Dan
EPI954665	NS	Hungary	2017-Jan-16	A/Duck/Hungary/1588/2017	Central Agricultural Office Veterinary Diagnostic Directorate	Central Agricultural Office Veterinary Diagnostic Directorate	Adam, Dan
EPI954666	MP	Hungary	2017-Jan-16	A/Duck/Hungary/1588/2017	Central Agricultural Office Veterinary Diagnostic Directorate	Central Agricultural Office Veterinary Diagnostic Directorate	Adam, Dan
EPI954670	NA	Hungary	2017-Jan-16	A/Duck/Hungary/1588/2017	Central Agricultural Office Veterinary Diagnostic Directorate	Central Agricultural Office Veterinary Diagnostic Directorate	Adam, Dan
EPI954671	HA	Hungary	2017-Jan-16	A/Duck/Hungary/1588/2017	Central Agricultural Office Veterinary Diagnostic Directorate	Central Agricultural Office Veterinary Diagnostic Directorate	Adam, Dan
EPI954662	NA	Hungary	2017-Jan-11	A/Goose/Hungary/1030/2017	Central Agricultural Office Veterinary Diagnostic Directorate	Central Agricultural Office Veterinary Diagnostic Directorate	Adam, Dan
EPI954663	HA	Hungary	2017-Jan-11	A/Goose/Hungary/1030/2017	Central Agricultural Office Veterinary Diagnostic Directorate	Central Agricultural Office Veterinary Diagnostic Directorate	Adam, Dan
EPI954659	PA	Hungary	2017-Jan-11	A/Goose/Hungary/1030/2017	Central Agricultural Office Veterinary Diagnostic Directorate	Central Agricultural Office Veterinary Diagnostic Directorate	Adam, Dan
EPI954660	PB2	Hungary	2017-Jan-11	A/Goose/Hungary/1030/2017	Central Agricultural Office Veterinary Diagnostic Directorate	Central Agricultural Office Veterinary Diagnostic Directorate	Adam, Dan
EPI954661	PB1	Hungary	2017-Jan-11	A/Goose/Hungary/1030/2017	Central Agricultural Office Veterinary Diagnostic Directorate	Central Agricultural Office Veterinary Diagnostic Directorate	Adam, Dan
EPI954656	NP	Hungary	2017-Jan-11	A/Goose/Hungary/1030/2017	Central Agricultural Office Veterinary Diagnostic Directorate	Central Agricultural Office Veterinary Diagnostic Directorate	Adam, Dan
EPI954657	NS	Hungary	2017-Jan-11	A/Goose/Hungary/1030/2017	Central Agricultural Office Veterinary Diagnostic Directorate	Central Agricultural Office Veterinary Diagnostic Directorate	Adam, Dan
EPI954658	MP	Hungary	2017-Jan-11	A/Goose/Hungary/1030/2017	Central Agricultural Office Veterinary Diagnostic Directorate	Central Agricultural Office Veterinary Diagnostic Directorate	Adam, Dan
EPI954651	PA	Hungary	2017-Jan-11	A/Duck/Hungary/984/2017	Central Agricultural Office Veterinary Diagnostic Directorate	Central Agricultural Office Veterinary Diagnostic Directorate	Adam, Dan
EPI954652	PB2	Hungary	2017-Jan-11	A/Duck/Hungary/984/2017	Central Agricultural Office Veterinary Diagnostic Directorate	Central Agricultural Office Veterinary Diagnostic Directorate	Adam, Dan
EPI954653	PB1	Hungary	2017-Jan-11	A/Duck/Hungary/984/2017	Central Agricultural Office Veterinary Diagnostic Directorate	Central Agricultural Office Veterinary Diagnostic Directorate	Adam, Dan
EPI954648	NP	Hungary	2017-Jan-11	A/Duck/Hungary/984/2017	Central Agricultural Office Veterinary Diagnostic Directorate	Central Agricultural Office Veterinary Diagnostic Directorate	Adam, Dan
EPI954649	NS	Hungary	2017-Jan-11	A/Duck/Hungary/984/2017	Central Agricultural Office Veterinary Diagnostic Directorate	Central Agricultural Office Veterinary Diagnostic Directorate	Adam, Dan
EPI954650	MP	Hungary	2017-Jan-11	A/Duck/Hungary/984/2017	Central Agricultural Office Veterinary Diagnostic Directorate	Central Agricultural Office Veterinary Diagnostic Directorate	Adam, Dan
EPI954654	NA	Hungary	2017-Jan-11	A/Duck/Hungary/984/2017	Central Agricultural Office Veterinary Diagnostic Directorate	Central Agricultural Office Veterinary Diagnostic Directorate	Adam, Dan
EPI954655	HA	Hungary	2017-Jan-11	A/Duck/Hungary/984/2017	Central Agricultural Office Veterinary Diagnostic Directorate	Central Agricultural Office Veterinary Diagnostic Directorate	Adam, Dan
EPI954643	PA	Hungary	2017-Jan-11	A/Goose/Hungary/982/2017	Central Agricultural Office Veterinary Diagnostic Directorate	Central Agricultural Office Veterinary Diagnostic Directorate	Adam, Dan
EPI954644	PB2	Hungary	2017-Jan-11	A/Goose/Hungary/982/2017	Central Agricultural Office Veterinary Diagnostic Directorate	Central Agricultural Office Veterinary Diagnostic Directorate	Adam, Dan
EPI954640	NP	Hungary	2017-Jan-11	A/Goose/Hungary/982/2017	Central Agricultural Office Veterinary Diagnostic Directorate	Central Agricultural Office Veterinary Diagnostic Directorate	Adam, Dan
EPI954641	NS	Hungary	2017-Jan-11	A/Goose/Hungary/982/2017	Central Agricultural Office Veterinary Diagnostic Directorate	Central Agricultural Office Veterinary Diagnostic Directorate	Adam, Dan
EPI954642	MP	Hungary	2017-Jan-11	A/Goose/Hungary/982/2017	Central Agricultural Office Veterinary Diagnostic Directorate	Central Agricultural Office Veterinary Diagnostic Directorate	Adam, Dan
EPI954645	PB1	Hungary	2017-Jan-11	A/Goose/Hungary/982/2017	Central Agricultural Office Veterinary Diagnostic Directorate	Central Agricultural Office Veterinary Diagnostic Directorate	Adam, Dan
EPI954646	NA	Hungary	2017-Jan-11	A/Goose/Hungary/982/2017	Central Agricultural Office Veterinary Diagnostic Directorate	Central Agricultural Office Veterinary Diagnostic Directorate	Adam, Dan
EPI954647	HA	Hungary	2017-Jan-11	A/Goose/Hungary/982/2017	Central Agricultural Office Veterinary Diagnostic Directorate	Central Agricultural Office Veterinary Diagnostic Directorate	Adam, Dan
EPI954624	NP	Hungary	2017-Jan-02	A/Mute swan/Hungary/119/2017	Central Agricultural Office Veterinary Diagnostic Directorate	Central Agricultural Office Veterinary Diagnostic Directorate	Adam, Dan
EPI954625	NS	Hungary	2017-Jan-02	A/Mute swan/Hungary/119/2017	Central Agricultural Office Veterinary Diagnostic Directorate	Central Agricultural Office Veterinary Diagnostic Directorate	Adam, Dan
EPI954626	MP	Hungary	2017-Jan-02	A/Mute swan/Hungary/119/2017	Central Agricultural Office Veterinary Diagnostic Directorate	Central Agricultural Office Veterinary Diagnostic Directorate	Adam, Dan
EPI954627	PA	Hungary	2017-Jan-02	A/Mute swan/Hungary/119/2017	Central Agricultural Office Veterinary Diagnostic Directorate	Central Agricultural Office Veterinary Diagnostic Directorate	Adam, Dan
EPI954628	PB2	Hungary	2017-Jan-02	A/Mute swan/Hungary/119/2017	Central Agricultural Office Veterinary Diagnostic Directorate	Central Agricultural Office Veterinary Diagnostic Directorate	Adam, Dan
EPI954629	PB1	Hungary	2017-Jan-02	A/Mute swan/Hungary/119/2017	Central Agricultural Office Veterinary Diagnostic Directorate	Central Agricultural Office Veterinary Diagnostic Directorate	Adam, Dan
EPI954630	NA	Hungary	2017-Jan-02	A/Mute swan/Hungary/119/2017	Central Agricultural Office Veterinary Diagnostic Directorate	Central Agricultural Office Veterinary Diagnostic Directorate	Adam, Dan
EPI954631	HA	Hungary	2017-Jan-02	A/Mute swan/Hungary/119/2017	Central Agricultural Office Veterinary Diagnostic Directorate	Central Agricultural Office Veterinary Diagnostic Directorate	Adam, Dan
EPI954532	NP	Hungary	2016-Dec-18	A/Goose/Hungary/65817/2016	Central Agricultural Office Veterinary Diagnostic Directorate	Central Agricultural Office Veterinary Diagnostic Directorate	Adam, Dan
EPI954533	NS	Hungary	2016-Dec-18	A/Goose/Hungary/65817/2016	Central Agricultural Office Veterinary Diagnostic Directorate	Central Agricultural Office Veterinary Diagnostic Directorate	Adam, Dan
EPI954534	MP	Hungary	2016-Dec-18	A/Goose/Hungary/65817/2016	Central Agricultural Office Veterinary Diagnostic Directorate	Central Agricultural Office Veterinary Diagnostic Directorate	Adam, Dan
EPI954535	PA	Hungary	2016-Dec-18	A/Goose/Hungary/65817/2016	Central Agricultural Office Veterinary Diagnostic Directorate	Central Agricultural Office Veterinary Diagnostic Directorate	Adam, Dan
EPI954536	PB2	Hungary	2016-Dec-18	A/Goose/Hungary/65817/2016	Central Agricultural Office Veterinary Diagnostic Directorate	Central Agricultural Office Veterinary Diagnostic Directorate	Adam, Dan
EPI954537	PB1	Hungary	2016-Dec-18	A/Goose/Hungary/65817/2016	Central Agricultural Office Veterinary Diagnostic Directorate	Central Agricultural Office Veterinary Diagnostic Directorate	Adam, Dan
EPI954538	NA	Hungary	2016-Dec-18	A/Goose/Hungary/65817/2016	Central Agricultural Office Veterinary Diagnostic Directorate	Central Agricultural Office Veterinary Diagnostic Directorate	Adam, Dan
EPI954539	HA	Hungary	2016-Dec-18	A/Goose/Hungary/65817/2016	Central Agricultural Office Veterinary Diagnostic Directorate	Central Agricultural Office Veterinary Diagnostic Directorate	Adam, Dan
EPI909399	MP	Russian Federation	2017-Jan-06	A/long-eared owl/Voronezh/16/2017		State Research Center of Virology and Biotechnology (VECTOR)	Ivan,Susloparov; Natalya,Goncharova; Natalya,Kolosova; Vasiliy,Marchenko; Alexander,Ryzhikov
EPI909396	HA	Russian Federation	2017-Jan-06	A/long-eared owl/Voronezh/16/2017		State Research Center of Virology and Biotechnology (VECTOR)	Ivan,Susloparov; Natalya,Goncharova; Natalya,Kolosova; Vasiliy,Marchenko; Alexander,Ryzhikov
EPI909397	NP	Russian Federation	2017-Jan-06	A/long-eared owl/Voronezh/16/2017		State Research Center of Virology and Biotechnology (VECTOR)	Ivan,Susloparov; Natalya,Goncharova; Natalya,Kolosova; Vasiliy,Marchenko; Alexander,Ryzhikov
EPI909393	PB2	Russian Federation	2017-Jan-06	A/long-eared owl/Voronezh/16/2017		State Research Center of Virology and Biotechnology (VECTOR)	Ivan,Susloparov; Natalya,Goncharova; Natalya,Kolosova; Vasiliy,Marchenko; Alexander,Ryzhikov
EPI909394	PB1	Russian Federation	2017-Jan-06	A/long-eared owl/Voronezh/16/2017		State Research Center of Virology and Biotechnology (VECTOR)	Ivan,Susloparov; Natalya,Goncharova; Natalya,Kolosova; Vasiliy,Marchenko; Alexander,Ryzhikov
EPI909395	PA	Russian Federation	2017-Jan-06	A/long-eared owl/Voronezh/16/2017		State Research Center of Virology and Biotechnology (VECTOR)	Ivan,Susloparov; Natalya,Goncharova; Natalya,Kolosova; Vasiliy,Marchenko; Alexander,Ryzhikov
EPI909400	NS	Russian Federation	2017-Jan-06	A/long-eared owl/Voronezh/16/2017		State Research Center of Virology and Biotechnology (VECTOR)	Ivan,Susloparov; Natalya,Goncharova; Natalya,Kolosova; Vasiliy,Marchenko; Alexander,Ryzhikov
EPI909398	NA	Russian Federation	2017-Jan-06	A/long-eared owl/Voronezh/16/2017		State Research Center of Virology and Biotechnology (VECTOR)	Ivan,Susloparov; Natalya,Goncharova; Natalya,Kolosova; Vasiliy,Marchenko; Alexander,Ryzhikov
EPI909387	PA	Russian Federation	2017-Jan-06	A/Ural owl/Voronezh/14/2017		State Research Center of Virology and Biotechnology (VECTOR)	Ivan,Susloparov; Natalya,Goncharova; Natalya,Kolosova; Vasiliy,Marchenko; Alexander,Ryzhikov
EPI909386	PB1	Russian Federation	2017-Jan-06	A/Ural owl/Voronezh/14/2017		State Research Center of Virology and Biotechnology (VECTOR)	Ivan,Susloparov; Natalya,Goncharova; Natalya,Kolosova; Vasiliy,Marchenko; Alexander,Ryzhikov
EPI909388	HA	Russian Federation	2017-Jan-06	A/Ural owl/Voronezh/14/2017		State Research Center of Virology and Biotechnology (VECTOR)	Ivan,Susloparov; Natalya,Goncharova; Natalya,Kolosova; Vasiliy,Marchenko; Alexander,Ryzhikov
EPI909385	PB2	Russian Federation	2017-Jan-06	A/Ural owl/Voronezh/14/2017		State Research Center of Virology and Biotechnology (VECTOR)	Ivan,Susloparov; Natalya,Goncharova; Natalya,Kolosova; Vasiliy,Marchenko; Alexander,Ryzhikov
EPI909392	NS	Russian Federation	2017-Jan-06	A/Ural owl/Voronezh/14/2017		State Research Center of Virology and Biotechnology (VECTOR)	Ivan,Susloparov; Natalya,Goncharova; Natalya,Kolosova; Vasiliy,Marchenko; Alexander,Ryzhikov
EPI909389	NP	Russian Federation	2017-Jan-06	A/Ural owl/Voronezh/14/2017		State Research Center of Virology and Biotechnology (VECTOR)	Ivan,Susloparov; Natalya,Goncharova; Natalya,Kolosova; Vasiliy,Marchenko; Alexander,Ryzhikov
EPI909390	NA	Russian Federation	2017-Jan-06	A/Ural owl/Voronezh/14/2017		State Research Center of Virology and Biotechnology (VECTOR)	Ivan,Susloparov; Natalya,Goncharova; Natalya,Kolosova; Vasiliy,Marchenko; Alexander,Ryzhikov
EPI909391	MP	Russian Federation	2017-Jan-06	A/Ural owl/Voronezh/14/2017		State Research Center of Virology and Biotechnology (VECTOR)	Ivan,Susloparov; Natalya,Goncharova; Natalya,Kolosova; Vasiliy,Marchenko; Alexander,Ryzhikov
EPI868853	NA	Egypt	2016-Nov-26	A/Common-coot/Egypt/CA285/2016	National Laboratory for Veterinary Quality Control on Poultry production- Animal Health Research Inistitute	Animal Health Research Institute	Arafa,A.M; Hagag,N; Zanaty,A; Elhusseiny,M.H; Selim,A.A; Abdelhalim,A; Erfan,A; Hassan,M.K; Naguib,M.M
EPI868854	HA	Egypt	2016-Nov-26	A/Common-coot/Egypt/CA285/2016	National Laboratory for Veterinary Quality Control on Poultry production- Animal Health Research Inistitute	Animal Health Research Institute	Arafa,A.M; Hagag,N; Zanaty,A; Elhusseiny,M.H; Selim,A.A; Abdelhalim,A; Erfan,A; Hassan,M.K; Naguib,M.M
EPI836613	PA	Russian Federation	2016-May-25	A/common tern /Uvs-Nuur Lake/26/2016	Research Institute of Experimental and Clinical Medicine	Research Institute of Experimental and Clinical Medicine	Kirill, Sharshov; Olga, Kurskaya; Ivan, Sobolev; Alexander, Alekseev; Tatyana, Alikina; Marsel, Kabilov; Alexander, Shestopalov
EPI836612	PB1	Russian Federation	2016-May-25	A/common tern /Uvs-Nuur Lake/26/2016	Research Institute of Experimental and Clinical Medicine	Research Institute of Experimental and Clinical Medicine	Kirill, Sharshov; Olga, Kurskaya; Ivan, Sobolev; Alexander, Alekseev; Tatyana, Alikina; Marsel, Kabilov; Alexander, Shestopalov
EPI836614	HA	Russian Federation	2016-May-25	A/common tern /Uvs-Nuur Lake/26/2016	Research Institute of Experimental and Clinical Medicine	Research Institute of Experimental and Clinical Medicine	Kirill, Sharshov; Olga, Kurskaya; Ivan, Sobolev; Alexander, Alekseev; Tatyana, Alikina; Marsel, Kabilov; Alexander, Shestopalov
EPI836611	PB2	Russian Federation	2016-May-25	A/common tern /Uvs-Nuur Lake/26/2016	Research Institute of Experimental and Clinical Medicine	Research Institute of Experimental and Clinical Medicine	Kirill, Sharshov; Olga, Kurskaya; Ivan, Sobolev; Alexander, Alekseev; Tatyana, Alikina; Marsel, Kabilov; Alexander, Shestopalov
EPI836615	NP	Russian Federation	2016-May-25	A/common tern /Uvs-Nuur Lake/26/2016	Research Institute of Experimental and Clinical Medicine	Research Institute of Experimental and Clinical Medicine	Kirill, Sharshov; Olga, Kurskaya; Ivan, Sobolev; Alexander, Alekseev; Tatyana, Alikina; Marsel, Kabilov; Alexander, Shestopalov
EPI836616	NA	Russian Federation	2016-May-25	A/common tern /Uvs-Nuur Lake/26/2016	Research Institute of Experimental and Clinical Medicine	Research Institute of Experimental and Clinical Medicine	Kirill, Sharshov; Olga, Kurskaya; Ivan, Sobolev; Alexander, Alekseev; Tatyana, Alikina; Marsel, Kabilov; Alexander, Shestopalov
EPI836617	MP	Russian Federation	2016-May-25	A/common tern /Uvs-Nuur Lake/26/2016	Research Institute of Experimental and Clinical Medicine	Research Institute of Experimental and Clinical Medicine	Kirill, Sharshov; Olga, Kurskaya; Ivan, Sobolev; Alexander, Alekseev; Tatyana, Alikina; Marsel, Kabilov; Alexander, Shestopalov
EPI836618	NS	Russian Federation	2016-May-25	A/common tern /Uvs-Nuur Lake/26/2016	Research Institute of Experimental and Clinical Medicine	Research Institute of Experimental and Clinical Medicine	Kirill, Sharshov; Olga, Kurskaya; Ivan, Sobolev; Alexander, Alekseev; Tatyana, Alikina; Marsel, Kabilov; Alexander, Shestopalov
EPI836604	PB1	Russian Federation	2016-May-25	A/grey heron /Uvs-Nuur Lake/20/2016	Research Institute of Experimental and Clinical Medicine	Research Institute of Experimental and Clinical Medicine	Kirill, Sharshov; Olga, Kurskaya; Ivan, Sobolev; Alexander, Alekseev; Alexander, Shestopalov
EPI836610	NS	Russian Federation	2016-May-25	A/grey heron /Uvs-Nuur Lake/20/2016	Research Institute of Experimental and Clinical Medicine	Research Institute of Experimental and Clinical Medicine	Kirill, Sharshov; Olga, Kurskaya; Ivan, Sobolev; Alexander, Alekseev; Alexander, Shestopalov
EPI836603	PB2	Russian Federation	2016-May-25	A/grey heron /Uvs-Nuur Lake/20/2016	Research Institute of Experimental and Clinical Medicine	Research Institute of Experimental and Clinical Medicine	Kirill, Sharshov; Olga, Kurskaya; Ivan, Sobolev; Alexander, Alekseev; Alexander, Shestopalov
EPI836605	PA	Russian Federation	2016-May-25	A/grey heron /Uvs-Nuur Lake/20/2016	Research Institute of Experimental and Clinical Medicine	Research Institute of Experimental and Clinical Medicine	Kirill, Sharshov; Olga, Kurskaya; Ivan, Sobolev; Alexander, Alekseev; Alexander, Shestopalov
EPI836606	HA	Russian Federation	2016-May-25	A/grey heron /Uvs-Nuur Lake/20/2016	Research Institute of Experimental and Clinical Medicine	Research Institute of Experimental and Clinical Medicine	Kirill, Sharshov; Olga, Kurskaya; Ivan, Sobolev; Alexander, Alekseev; Alexander, Shestopalov
EPI836607	NP	Russian Federation	2016-May-25	A/grey heron /Uvs-Nuur Lake/20/2016	Research Institute of Experimental and Clinical Medicine	Research Institute of Experimental and Clinical Medicine	Kirill, Sharshov; Olga, Kurskaya; Ivan, Sobolev; Alexander, Alekseev; Alexander, Shestopalov
EPI836608	NA	Russian Federation	2016-May-25	A/grey heron /Uvs-Nuur Lake/20/2016	Research Institute of Experimental and Clinical Medicine	Research Institute of Experimental and Clinical Medicine	Kirill, Sharshov; Olga, Kurskaya; Ivan, Sobolev; Alexander, Alekseev; Alexander, Shestopalov
EPI836609	MP	Russian Federation	2016-May-25	A/grey heron /Uvs-Nuur Lake/20/2016	Research Institute of Experimental and Clinical Medicine	Research Institute of Experimental and Clinical Medicine	Kirill, Sharshov; Olga, Kurskaya; Ivan, Sobolev; Alexander, Alekseev; Alexander, Shestopalov
EPI773760	MP	Russian Federation	2016-May-25	A/great crested grebe/Uvs-Nuur Lake/341/2016	Research Institute of Experimental and Clinical Medicine	Research Institute of Experimental and Clinical Medicine	Kirill, Sharshov; Olga, Kurskaya; Ivan, Sobolev; Alexander, Alekseev;Tatyana, Alikina; Marsel, Kabilov; Alexander, Shestopalov
EPI773756	PA	Russian Federation	2016-May-25	A/great crested grebe/Uvs-Nuur Lake/341/2016	Research Institute of Experimental and Clinical Medicine	Research Institute of Experimental and Clinical Medicine	Kirill, Sharshov; Olga, Kurskaya; Ivan, Sobolev; Alexander, Alekseev;Tatyana, Alikina; Marsel, Kabilov; Alexander, Shestopalov
EPI773758	NP	Russian Federation	2016-May-25	A/great crested grebe/Uvs-Nuur Lake/341/2016	Research Institute of Experimental and Clinical Medicine	Research Institute of Experimental and Clinical Medicine	Kirill, Sharshov; Olga, Kurskaya; Ivan, Sobolev; Alexander, Alekseev;Tatyana, Alikina; Marsel, Kabilov; Alexander, Shestopalov
EPI773759	NA	Russian Federation	2016-May-25	A/great crested grebe/Uvs-Nuur Lake/341/2016	Research Institute of Experimental and Clinical Medicine	Research Institute of Experimental and Clinical Medicine	Kirill, Sharshov; Olga, Kurskaya; Ivan, Sobolev; Alexander, Alekseev;Tatyana, Alikina; Marsel, Kabilov; Alexander, Shestopalov
EPI773761	NS	Russian Federation	2016-May-25	A/great crested grebe/Uvs-Nuur Lake/341/2016	Research Institute of Experimental and Clinical Medicine	Research Institute of Experimental and Clinical Medicine	Kirill, Sharshov; Olga, Kurskaya; Ivan, Sobolev; Alexander, Alekseev;Tatyana, Alikina; Marsel, Kabilov; Alexander, Shestopalov
EPI773754	PB2	Russian Federation	2016-May-25	A/great crested grebe/Uvs-Nuur Lake/341/2016	Research Institute of Experimental and Clinical Medicine	Research Institute of Experimental and Clinical Medicine	Kirill, Sharshov; Olga, Kurskaya; Ivan, Sobolev; Alexander, Alekseev;Tatyana, Alikina; Marsel, Kabilov; Alexander, Shestopalov
EPI773757	HA	Russian Federation	2016-May-25	A/great crested grebe/Uvs-Nuur Lake/341/2016	Research Institute of Experimental and Clinical Medicine	Research Institute of Experimental and Clinical Medicine	Kirill, Sharshov; Olga, Kurskaya; Ivan, Sobolev; Alexander, Alekseev;Tatyana, Alikina; Marsel, Kabilov; Alexander, Shestopalov
EPI773755	PB1	Russian Federation	2016-May-25	A/great crested grebe/Uvs-Nuur Lake/341/2016	Research Institute of Experimental and Clinical Medicine	Research Institute of Experimental and Clinical Medicine	Kirill, Sharshov; Olga, Kurskaya; Ivan, Sobolev; Alexander, Alekseev;Tatyana, Alikina; Marsel, Kabilov; Alexander, Shestopalov
EPI624532	MP	Germany	2015-Jan-01	A/scarlet_ibis/Germany/AR44-L01279/2015		Friedrich-Loeffler-Institut
EPI624533	NA	Germany	2015-Jan-01	A/scarlet_ibis/Germany/AR44-L01279/2015		Friedrich-Loeffler-Institut
EPI624537	PB1	Germany	2015-Jan-01	A/scarlet_ibis/Germany/AR44-L01279/2015		Friedrich-Loeffler-Institut
EPI624531	NS	Germany	2015-Jan-01	A/scarlet_ibis/Germany/AR44-L01279/2015		Friedrich-Loeffler-Institut
EPI624534	NP	Germany	2015-Jan-01	A/scarlet_ibis/Germany/AR44-L01279/2015		Friedrich-Loeffler-Institut
EPI624535	HA	Germany	2015-Jan-01	A/scarlet_ibis/Germany/AR44-L01279/2015		Friedrich-Loeffler-Institut
EPI624536	PA	Germany	2015-Jan-01	A/scarlet_ibis/Germany/AR44-L01279/2015		Friedrich-Loeffler-Institut
EPI624538	PB2	Germany	2015-Jan-01	A/scarlet_ibis/Germany/AR44-L01279/2015		Friedrich-Loeffler-Institut
EPI573636	PB1	Japan	2014-Dec-07	A/crane/Kagoshima/KU13/2014(H5N8)	Kagoshima University	Kagoshima University
EPI573635	PB2	Japan	2014-Dec-07	A/crane/Kagoshima/KU13/2014(H5N8)	Kagoshima University	Kagoshima University
EPI573640	NA	Japan	2014-Dec-07	A/crane/Kagoshima/KU13/2014(H5N8)	Kagoshima University	Kagoshima University
EPI573642	NS	Japan	2014-Dec-07	A/crane/Kagoshima/KU13/2014(H5N8)	Kagoshima University	Kagoshima University
EPI573637	PA	Japan	2014-Dec-07	A/crane/Kagoshima/KU13/2014(H5N8)	Kagoshima University	Kagoshima University
EPI573641	MP	Japan	2014-Dec-07	A/crane/Kagoshima/KU13/2014(H5N8)	Kagoshima University	Kagoshima University
EPI573639	NP	Japan	2014-Dec-07	A/crane/Kagoshima/KU13/2014(H5N8)	Kagoshima University	Kagoshima University
EPI573638	HA	Japan	2014-Dec-07	A/crane/Kagoshima/KU13/2014(H5N8)	Kagoshima University	Kagoshima University
EPI555130	MP	Germany	2014-Dec-01	A/stork/Germany-MV/R24/2015		Friedrich-Loeffler-Institut
EPI555126	HA	Germany	2014-Dec-01	A/stork/Germany-MV/R24/2015		Friedrich-Loeffler-Institut
EPI555129	PA	Germany	2014-Dec-01	A/stork/Germany-MV/R24/2015		Friedrich-Loeffler-Institut
EPI555139	NS	Germany	2014-Dec-01	A/stork/Germany-MV/R24/2015		Friedrich-Loeffler-Institut
EPI555127	NA	Germany	2014-Dec-01	A/stork/Germany-MV/R24/2015		Friedrich-Loeffler-Institut
EPI696939	PB2	Germany	2014-Dec-01	A/stork/Germany-MV/R24/2015		Friedrich-Loeffler-Institut
EPI696940	NP	Germany	2014-Dec-01	A/stork/Germany-MV/R24/2015		Friedrich-Loeffler-Institut
EPI696941	PB1	Germany	2014-Dec-01	A/stork/Germany-MV/R24/2015		Friedrich-Loeffler-Institut
EPI553471	NS	Russian Federation	2014-Sep-25	A/wigeon/Sakha/1/2014	State Research Center of Virology and Biotechnology (VECTOR)	State Research Center of Virology and Biotechnology (VECTOR)	Susloparov, I; Kolosova, N; Goncharova, N; Marchenko, V; Ryzhikov, A
EPI553349	HA	Russian Federation	2014-Sep-25	A/wigeon/Sakha/1/2014	State Research Center of Virology and Biotechnology (VECTOR)	State Research Center of Virology and Biotechnology (VECTOR)	Susloparov, I; Kolosova, N; Goncharova, N; Marchenko, V; Ryzhikov, A
EPI553350	NA	Russian Federation	2014-Sep-25	A/wigeon/Sakha/1/2014	State Research Center of Virology and Biotechnology (VECTOR)	State Research Center of Virology and Biotechnology (VECTOR)	Susloparov, I; Kolosova, N; Goncharova, N; Marchenko, V; Ryzhikov, A
EPI1087639	NP	Czech Republic	2017-Jan-20	A/chicken/Czech Republic/988-17/2017 (H5N8)	State Veterinary Institute Prague	State Veterinary Institute Prague	Nagy,A
EPI1087635	PA	Czech Republic	2017-Jan-20	A/chicken/Czech Republic/988-17/2017 (H5N8)	State Veterinary Institute Prague	State Veterinary Institute Prague	Nagy,A
EPI1087641	MP	Czech Republic	2017-Jan-20	A/chicken/Czech Republic/988-17/2017 (H5N8)	State Veterinary Institute Prague	State Veterinary Institute Prague	Nagy,A
EPI1087642	NS	Czech Republic	2017-Jan-20	A/chicken/Czech Republic/988-17/2017 (H5N8)	State Veterinary Institute Prague	State Veterinary Institute Prague	Nagy,A
EPI1087632	PB2	Czech Republic	2017-Jan-20	A/chicken/Czech Republic/988-17/2017 (H5N8)	State Veterinary Institute Prague	State Veterinary Institute Prague	Nagy,A
EPI1087638	NA	Czech Republic	2017-Jan-20	A/chicken/Czech Republic/988-17/2017 (H5N8)	State Veterinary Institute Prague	State Veterinary Institute Prague	Nagy,A
EPI1087634	PB1	Czech Republic	2017-Jan-20	A/chicken/Czech Republic/988-17/2017 (H5N8)	State Veterinary Institute Prague	State Veterinary Institute Prague	Nagy,A
EPI1087636	HA	Czech Republic	2017-Jan-20	A/chicken/Czech Republic/988-17/2017 (H5N8)	State Veterinary Institute Prague	State Veterinary Institute Prague	Nagy,A
EPI1040234	NP	Italy	2017-Apr-07	A/chicken/Italy/17VIR3078/2017	Istituto Zooprofilattico Sperimentale Delle Venezie	Istituto Zooprofilattico Sperimentale Delle Venezie	Bianca,Zecchin; Alice,Fusaro; Gianpiero,Zamperin; Alessia,Schivo; Annalisa,Salviato; Sabrina,Marciano; Silvia,Ormelli; Calogero,Terregino; Isabella,Monne
EPI1040235	NS	Italy	2017-Apr-07	A/chicken/Italy/17VIR3078/2017	Istituto Zooprofilattico Sperimentale Delle Venezie	Istituto Zooprofilattico Sperimentale Delle Venezie	Bianca,Zecchin; Alice,Fusaro; Gianpiero,Zamperin; Alessia,Schivo; Annalisa,Salviato; Sabrina,Marciano; Silvia,Ormelli; Calogero,Terregino; Isabella,Monne
EPI1040223	HA	Italy	2017-Apr-07	A/chicken/Italy/17VIR3078/2017	Istituto Zooprofilattico Sperimentale Delle Venezie	Istituto Zooprofilattico Sperimentale Delle Venezie	Bianca,Zecchin; Alice,Fusaro; Gianpiero,Zamperin; Alessia,Schivo; Annalisa,Salviato; Sabrina,Marciano; Silvia,Ormelli; Calogero,Terregino; Isabella,Monne
EPI1040224	NA	Italy	2017-Apr-07	A/chicken/Italy/17VIR3078/2017	Istituto Zooprofilattico Sperimentale Delle Venezie	Istituto Zooprofilattico Sperimentale Delle Venezie	Bianca,Zecchin; Alice,Fusaro; Gianpiero,Zamperin; Alessia,Schivo; Annalisa,Salviato; Sabrina,Marciano; Silvia,Ormelli; Calogero,Terregino; Isabella,Monne
EPI1040233	MP	Italy	2017-Apr-07	A/chicken/Italy/17VIR3078/2017	Istituto Zooprofilattico Sperimentale Delle Venezie	Istituto Zooprofilattico Sperimentale Delle Venezie	Bianca,Zecchin; Alice,Fusaro; Gianpiero,Zamperin; Alessia,Schivo; Annalisa,Salviato; Sabrina,Marciano; Silvia,Ormelli; Calogero,Terregino; Isabella,Monne
EPI1040237	PB1	Italy	2017-Apr-07	A/chicken/Italy/17VIR3078/2017	Istituto Zooprofilattico Sperimentale Delle Venezie	Istituto Zooprofilattico Sperimentale Delle Venezie	Bianca,Zecchin; Alice,Fusaro; Gianpiero,Zamperin; Alessia,Schivo; Annalisa,Salviato; Sabrina,Marciano; Silvia,Ormelli; Calogero,Terregino; Isabella,Monne
EPI1040238	PB2	Italy	2017-Apr-07	A/chicken/Italy/17VIR3078/2017	Istituto Zooprofilattico Sperimentale Delle Venezie	Istituto Zooprofilattico Sperimentale Delle Venezie	Bianca,Zecchin; Alice,Fusaro; Gianpiero,Zamperin; Alessia,Schivo; Annalisa,Salviato; Sabrina,Marciano; Silvia,Ormelli; Calogero,Terregino; Isabella,Monne
EPI1040236	PA	Italy	2017-Apr-07	A/chicken/Italy/17VIR3078/2017	Istituto Zooprofilattico Sperimentale Delle Venezie	Istituto Zooprofilattico Sperimentale Delle Venezie	Bianca,Zecchin; Alice,Fusaro; Gianpiero,Zamperin; Alessia,Schivo; Annalisa,Salviato; Sabrina,Marciano; Silvia,Ormelli; Calogero,Terregino; Isabella,Monne
EPI961930	PB1	Taiwan	2016-Dec-21	A/chicken/Taiwan/x37/2016		Animal Health Research Institute	Yu-Ju,Lin; Li-Hsuan,Chen; Wan-Chen,Li; Yen-Ping,Chen; Yu-Pin,Liu; Fan,Lee; Wen-Jane,Tu
EPI961928	PB2	Taiwan	2016-Dec-21	A/chicken/Taiwan/x37/2016		Animal Health Research Institute	Yu-Ju,Lin; Li-Hsuan,Chen; Wan-Chen,Li; Yen-Ping,Chen; Yu-Pin,Liu; Fan,Lee; Wen-Jane,Tu
EPI961931	PA	Taiwan	2016-Dec-21	A/chicken/Taiwan/x37/2016		Animal Health Research Institute	Yu-Ju,Lin; Li-Hsuan,Chen; Wan-Chen,Li; Yen-Ping,Chen; Yu-Pin,Liu; Fan,Lee; Wen-Jane,Tu
EPI961936	NA	Taiwan	2016-Dec-21	A/chicken/Taiwan/x37/2016		Animal Health Research Institute	Yu-Ju,Lin; Li-Hsuan,Chen; Wan-Chen,Li; Yen-Ping,Chen; Yu-Pin,Liu; Fan,Lee; Wen-Jane,Tu
EPI961939	NS	Taiwan	2016-Dec-21	A/chicken/Taiwan/x37/2016		Animal Health Research Institute	Yu-Ju,Lin; Li-Hsuan,Chen; Wan-Chen,Li; Yen-Ping,Chen; Yu-Pin,Liu; Fan,Lee; Wen-Jane,Tu
EPI961934	NP	Taiwan	2016-Dec-21	A/chicken/Taiwan/x37/2016		Animal Health Research Institute	Yu-Ju,Lin; Li-Hsuan,Chen; Wan-Chen,Li; Yen-Ping,Chen; Yu-Pin,Liu; Fan,Lee; Wen-Jane,Tu
EPI961938	MP	Taiwan	2016-Dec-21	A/chicken/Taiwan/x37/2016		Animal Health Research Institute	Yu-Ju,Lin; Li-Hsuan,Chen; Wan-Chen,Li; Yen-Ping,Chen; Yu-Pin,Liu; Fan,Lee; Wen-Jane,Tu
EPI961933	HA	Taiwan	2016-Dec-21	A/chicken/Taiwan/x37/2016		Animal Health Research Institute	Yu-Ju,Lin; Li-Hsuan,Chen; Wan-Chen,Li; Yen-Ping,Chen; Yu-Pin,Liu; Fan,Lee; Wen-Jane,Tu
EPI961527	PB1	Italy	2017-Feb-27	A/chicken/Italy/17VIR1751-3/2017	Istituto Zooprofilattico Sperimentale Delle Venezie	Istituto Zooprofilattico Sperimentale Delle Venezie	Zecchin, B.; Fusaro, A.; Milani, A.; Schivo, A.; Salviato, A.; Zamperin, G.; Marciano, S.; Ormelli, S.; Terregino, C.; Monne, I.
EPI961522	PB2	Italy	2017-Feb-27	A/chicken/Italy/17VIR1751-3/2017	Istituto Zooprofilattico Sperimentale Delle Venezie	Istituto Zooprofilattico Sperimentale Delle Venezie	Zecchin, B.; Fusaro, A.; Milani, A.; Schivo, A.; Salviato, A.; Zamperin, G.; Marciano, S.; Ormelli, S.; Terregino, C.; Monne, I.
EPI961518	NP	Italy	2017-Feb-27	A/chicken/Italy/17VIR1751-3/2017	Istituto Zooprofilattico Sperimentale Delle Venezie	Istituto Zooprofilattico Sperimentale Delle Venezie	Zecchin, B.; Fusaro, A.; Milani, A.; Schivo, A.; Salviato, A.; Zamperin, G.; Marciano, S.; Ormelli, S.; Terregino, C.; Monne, I.
EPI961519	NS	Italy	2017-Feb-27	A/chicken/Italy/17VIR1751-3/2017	Istituto Zooprofilattico Sperimentale Delle Venezie	Istituto Zooprofilattico Sperimentale Delle Venezie	Zecchin, B.; Fusaro, A.; Milani, A.; Schivo, A.; Salviato, A.; Zamperin, G.; Marciano, S.; Ormelli, S.; Terregino, C.; Monne, I.
EPI961520	MP	Italy	2017-Feb-27	A/chicken/Italy/17VIR1751-3/2017	Istituto Zooprofilattico Sperimentale Delle Venezie	Istituto Zooprofilattico Sperimentale Delle Venezie	Zecchin, B.; Fusaro, A.; Milani, A.; Schivo, A.; Salviato, A.; Zamperin, G.; Marciano, S.; Ormelli, S.; Terregino, C.; Monne, I.
EPI961521	PA	Italy	2017-Feb-27	A/chicken/Italy/17VIR1751-3/2017	Istituto Zooprofilattico Sperimentale Delle Venezie	Istituto Zooprofilattico Sperimentale Delle Venezie	Zecchin, B.; Fusaro, A.; Milani, A.; Schivo, A.; Salviato, A.; Zamperin, G.; Marciano, S.; Ormelli, S.; Terregino, C.; Monne, I.
EPI961524	NA	Italy	2017-Feb-27	A/chicken/Italy/17VIR1751-3/2017	Istituto Zooprofilattico Sperimentale Delle Venezie	Istituto Zooprofilattico Sperimentale Delle Venezie	Zecchin, B.; Fusaro, A.; Milani, A.; Schivo, A.; Salviato, A.; Zamperin, G.; Marciano, S.; Ormelli, S.; Terregino, C.; Monne, I.
EPI961525	HA	Italy	2017-Feb-27	A/chicken/Italy/17VIR1751-3/2017	Istituto Zooprofilattico Sperimentale Delle Venezie	Istituto Zooprofilattico Sperimentale Delle Venezie	Zecchin, B.; Fusaro, A.; Milani, A.; Schivo, A.; Salviato, A.; Zamperin, G.; Marciano, S.; Ormelli, S.; Terregino, C.; Monne, I.
EPI961514	PB2	Italy	2017-Feb-27	A/chicken/Italy/17VIR1684-2/2017	Istituto Zooprofilattico Sperimentale Delle Venezie	Istituto Zooprofilattico Sperimentale Delle Venezie	Zecchin, B.; Fusaro, A.; Milani, A.; Schivo, A.; Salviato, A.; Zamperin, G.; Marciano, S.; Ormelli, S.; Terregino, C.; Monne, I.
EPI961515	PB1	Italy	2017-Feb-27	A/chicken/Italy/17VIR1684-2/2017	Istituto Zooprofilattico Sperimentale Delle Venezie	Istituto Zooprofilattico Sperimentale Delle Venezie	Zecchin, B.; Fusaro, A.; Milani, A.; Schivo, A.; Salviato, A.; Zamperin, G.; Marciano, S.; Ormelli, S.; Terregino, C.; Monne, I.
EPI961510	NP	Italy	2017-Feb-27	A/chicken/Italy/17VIR1684-2/2017	Istituto Zooprofilattico Sperimentale Delle Venezie	Istituto Zooprofilattico Sperimentale Delle Venezie	Zecchin, B.; Fusaro, A.; Milani, A.; Schivo, A.; Salviato, A.; Zamperin, G.; Marciano, S.; Ormelli, S.; Terregino, C.; Monne, I.
EPI961511	NS	Italy	2017-Feb-27	A/chicken/Italy/17VIR1684-2/2017	Istituto Zooprofilattico Sperimentale Delle Venezie	Istituto Zooprofilattico Sperimentale Delle Venezie	Zecchin, B.; Fusaro, A.; Milani, A.; Schivo, A.; Salviato, A.; Zamperin, G.; Marciano, S.; Ormelli, S.; Terregino, C.; Monne, I.
EPI961512	MP	Italy	2017-Feb-27	A/chicken/Italy/17VIR1684-2/2017	Istituto Zooprofilattico Sperimentale Delle Venezie	Istituto Zooprofilattico Sperimentale Delle Venezie	Zecchin, B.; Fusaro, A.; Milani, A.; Schivo, A.; Salviato, A.; Zamperin, G.; Marciano, S.; Ormelli, S.; Terregino, C.; Monne, I.
EPI961513	PA	Italy	2017-Feb-27	A/chicken/Italy/17VIR1684-2/2017	Istituto Zooprofilattico Sperimentale Delle Venezie	Istituto Zooprofilattico Sperimentale Delle Venezie	Zecchin, B.; Fusaro, A.; Milani, A.; Schivo, A.; Salviato, A.; Zamperin, G.; Marciano, S.; Ormelli, S.; Terregino, C.; Monne, I.
EPI961516	NA	Italy	2017-Feb-27	A/chicken/Italy/17VIR1684-2/2017	Istituto Zooprofilattico Sperimentale Delle Venezie	Istituto Zooprofilattico Sperimentale Delle Venezie	Zecchin, B.; Fusaro, A.; Milani, A.; Schivo, A.; Salviato, A.; Zamperin, G.; Marciano, S.; Ormelli, S.; Terregino, C.; Monne, I.
EPI961517	HA	Italy	2017-Feb-27	A/chicken/Italy/17VIR1684-2/2017	Istituto Zooprofilattico Sperimentale Delle Venezie	Istituto Zooprofilattico Sperimentale Delle Venezie	Zecchin, B.; Fusaro, A.; Milani, A.; Schivo, A.; Salviato, A.; Zamperin, G.; Marciano, S.; Ormelli, S.; Terregino, C.; Monne, I.
EPI954580	PB2	Italy	2017-Jan-25	A/chicken/Italy/17VIR653-12/2017	Istituto Zooprofilattico Sperimentale Delle Venezie	Istituto Zooprofilattico Sperimentale Delle Venezie	Zecchin, B.; Fusaro, A.; Milani, A.; Schivo, A.; Salviato, A.; Zamperin, G.; Marciano, S.; Ormelli, S.; Terregino, C.; Monne, I.
EPI954581	PB1	Italy	2017-Jan-25	A/chicken/Italy/17VIR653-12/2017	Istituto Zooprofilattico Sperimentale Delle Venezie	Istituto Zooprofilattico Sperimentale Delle Venezie	Zecchin, B.; Fusaro, A.; Milani, A.; Schivo, A.; Salviato, A.; Zamperin, G.; Marciano, S.; Ormelli, S.; Terregino, C.; Monne, I.
EPI954576	NP	Italy	2017-Jan-25	A/chicken/Italy/17VIR653-12/2017	Istituto Zooprofilattico Sperimentale Delle Venezie	Istituto Zooprofilattico Sperimentale Delle Venezie	Zecchin, B.; Fusaro, A.; Milani, A.; Schivo, A.; Salviato, A.; Zamperin, G.; Marciano, S.; Ormelli, S.; Terregino, C.; Monne, I.
EPI954577	NS	Italy	2017-Jan-25	A/chicken/Italy/17VIR653-12/2017	Istituto Zooprofilattico Sperimentale Delle Venezie	Istituto Zooprofilattico Sperimentale Delle Venezie	Zecchin, B.; Fusaro, A.; Milani, A.; Schivo, A.; Salviato, A.; Zamperin, G.; Marciano, S.; Ormelli, S.; Terregino, C.; Monne, I.
EPI954578	MP	Italy	2017-Jan-25	A/chicken/Italy/17VIR653-12/2017	Istituto Zooprofilattico Sperimentale Delle Venezie	Istituto Zooprofilattico Sperimentale Delle Venezie	Zecchin, B.; Fusaro, A.; Milani, A.; Schivo, A.; Salviato, A.; Zamperin, G.; Marciano, S.; Ormelli, S.; Terregino, C.; Monne, I.
EPI954579	PA	Italy	2017-Jan-25	A/chicken/Italy/17VIR653-12/2017	Istituto Zooprofilattico Sperimentale Delle Venezie	Istituto Zooprofilattico Sperimentale Delle Venezie	Zecchin, B.; Fusaro, A.; Milani, A.; Schivo, A.; Salviato, A.; Zamperin, G.; Marciano, S.; Ormelli, S.; Terregino, C.; Monne, I.
EPI954582	NA	Italy	2017-Jan-25	A/chicken/Italy/17VIR653-12/2017	Istituto Zooprofilattico Sperimentale Delle Venezie	Istituto Zooprofilattico Sperimentale Delle Venezie	Zecchin, B.; Fusaro, A.; Milani, A.; Schivo, A.; Salviato, A.; Zamperin, G.; Marciano, S.; Ormelli, S.; Terregino, C.; Monne, I.
EPI954583	HA	Italy	2017-Jan-25	A/chicken/Italy/17VIR653-12/2017	Istituto Zooprofilattico Sperimentale Delle Venezie	Istituto Zooprofilattico Sperimentale Delle Venezie	Zecchin, B.; Fusaro, A.; Milani, A.; Schivo, A.; Salviato, A.; Zamperin, G.; Marciano, S.; Ormelli, S.; Terregino, C.; Monne, I.
EPI942420	HA	Czech Republic	2017-Feb-24	A/chicken/Czech Republic/2764-17_2/2017 (H5N8)		State Veterinary Institute Prague	Nagy,Alexander
EPI956130	PB1	Germany	2016-Dec-24	A/chicken/Germany-NI/R11406/2016		Friedrich-Loeffler-Institut
EPI956132	MP	Germany	2016-Dec-24	A/chicken/Germany-NI/R11406/2016		Friedrich-Loeffler-Institut
EPI956131	NS	Germany	2016-Dec-24	A/chicken/Germany-NI/R11406/2016		Friedrich-Loeffler-Institut
EPI956129	NA	Germany	2016-Dec-24	A/chicken/Germany-NI/R11406/2016		Friedrich-Loeffler-Institut
EPI959127	PA	Germany	2016-Dec-24	A/chicken/Germany-NI/R11406/2016		Friedrich-Loeffler-Institut
EPI933139	NP	Germany	2016-Dec-24	A/chicken/Germany-NI/R11406/2016		Friedrich-Loeffler-Institut
EPI922508	HA	Germany	2016-Dec-24	A/chicken/Germany-NI/R11406/2016		Friedrich-Loeffler-Institut
EPI926625	PB2	Germany	2016-Dec-24	A/chicken/Germany-NI/R11406/2016		Friedrich-Loeffler-Institut
EPI956133	NS	Germany	2016-Nov-27	A/chicken/Germany-MV/R10048/2016		Friedrich-Loeffler-Institut
EPI956134	NA	Germany	2016-Nov-27	A/chicken/Germany-MV/R10048/2016		Friedrich-Loeffler-Institut
EPI932937	PB2	Germany	2016-Nov-27	A/chicken/Germany-MV/R10048/2016		Friedrich-Loeffler-Institut
EPI932938	HA	Germany	2016-Nov-27	A/chicken/Germany-MV/R10048/2016		Friedrich-Loeffler-Institut
EPI931206	PA	Germany	2016-Nov-27	A/chicken/Germany-MV/R10048/2016		Friedrich-Loeffler-Institut
EPI931205	PB1	Germany	2016-Nov-27	A/chicken/Germany-MV/R10048/2016		Friedrich-Loeffler-Institut
EPI926626	NP	Germany	2016-Nov-27	A/chicken/Germany-MV/R10048/2016		Friedrich-Loeffler-Institut
EPI922507	MP	Germany	2016-Nov-27	A/chicken/Germany-MV/R10048/2016		Friedrich-Loeffler-Institut
EPI573235	HA	Korea, Republic of	2014-Nov-24	A/Korean native chicken/Korea/H1903/2014		Animal and Plant Quarantine Agency (QIA)
EPI573233	HA	Korea, Republic of	2014-Nov-12	A/Korean native chicken/Korea/H1847/2014		Animal and Plant Quarantine Agency (QIA)
EPI573226	HA	Korea, Republic of	2014-Oct-01	A/Korean native chicken/Korea/H1747/2014		Animal and Plant Quarantine Agency (QIA)
EPI573218	HA	Korea, Republic of	2014-Jul-28	A/Korean native chicken/Korea/H1687/2014		Animal and Plant Quarantine Agency (QIA)
EPI573212	HA	Korea, Republic of	2014-Jun-16	A/Korean native chicken/Korea/H1554/2014		Animal and Plant Quarantine Agency (QIA)
EPI573207	HA	Korea, Republic of	2014-May-08	A/chicken/Korea/H1350/2014		Animal and Plant Quarantine Agency (QIA)
EPI573205	HA	Korea, Republic of	2014-Apr-23	A/Korean native chicken/Korea/H1299/2014		Animal and Plant Quarantine Agency (QIA)
EPI573203	HA	Korea, Republic of	2014-Apr-20	A/chicken/Korea/H1292/2014		Animal and Plant Quarantine Agency (QIA)
EPI573202	HA	Korea, Republic of	2014-Apr-12	A/chicken/Korea/H1268/2014	Animal and Plant Quarantine Agency	Animal and Plant Quarantine Agency (QIA)
EPI573201	HA	Korea, Republic of	2014-Apr-07	A/chicken/Korea/H1236/2014		Animal and Plant Quarantine Agency (QIA)
EPI573200	HA	Korea, Republic of	2014-Mar-21	A/Korean native chicken/Korea/H1139/2014		Animal and Plant Quarantine Agency (QIA)
EPI573199	HA	Korea, Republic of	2014-Mar-17	A/breeder chicken/Korea/H1068/2014		Animal and Plant Quarantine Agency (QIA)
EPI573197	HA	Korea, Republic of	2014-Mar-06	A/chicken/Korea/H881/2014		Animal and Plant Quarantine Agency (QIA)
EPI573194	HA	Korea, Republic of	2014-Mar-02	A/breeder chicken/Korea/H818/2014		Animal and Plant Quarantine Agency (QIA)
EPI573195	HA	Korea, Republic of	2014-Mar-02	A/breeder chicken/Korea/H818/2014		Animal and Plant Quarantine Agency (QIA)
EPI573173	NA	Netherlands	2014-Nov-20	A/Chicken/Netherlands/14015824/2014	Wageningen Bioveterinary Research	Wageningen Bioveterinary Research	Heutink, Rene; Harders, Frank; Verschuren-Pritz, Sylvia; Bossers, Alex; Koch, Guus; Bouwstra, Ruth
EPI573170	PA	Netherlands	2014-Nov-20	A/Chicken/Netherlands/14015824/2014	Wageningen Bioveterinary Research	Wageningen Bioveterinary Research	Heutink, Rene; Harders, Frank; Verschuren-Pritz, Sylvia; Bossers, Alex; Koch, Guus; Bouwstra, Ruth
EPI573172	NP	Netherlands	2014-Nov-20	A/Chicken/Netherlands/14015824/2014	Wageningen Bioveterinary Research	Wageningen Bioveterinary Research	Heutink, Rene; Harders, Frank; Verschuren-Pritz, Sylvia; Bossers, Alex; Koch, Guus; Bouwstra, Ruth
EPI573174	MP	Netherlands	2014-Nov-20	A/Chicken/Netherlands/14015824/2014	Wageningen Bioveterinary Research	Wageningen Bioveterinary Research	Heutink, Rene; Harders, Frank; Verschuren-Pritz, Sylvia; Bossers, Alex; Koch, Guus; Bouwstra, Ruth
EPI573169	PB2	Netherlands	2014-Nov-20	A/Chicken/Netherlands/14015824/2014	Wageningen Bioveterinary Research	Wageningen Bioveterinary Research	Heutink, Rene; Harders, Frank; Verschuren-Pritz, Sylvia; Bossers, Alex; Koch, Guus; Bouwstra, Ruth
EPI573175	NS	Netherlands	2014-Nov-20	A/Chicken/Netherlands/14015824/2014	Wageningen Bioveterinary Research	Wageningen Bioveterinary Research	Heutink, Rene; Harders, Frank; Verschuren-Pritz, Sylvia; Bossers, Alex; Koch, Guus; Bouwstra, Ruth
EPI580263	PB1	Netherlands	2014-Nov-20	A/Chicken/Netherlands/14015824/2014	Wageningen Bioveterinary Research	Wageningen Bioveterinary Research	Heutink, Rene; Harders, Frank; Verschuren-Pritz, Sylvia; Bossers, Alex; Koch, Guus; Bouwstra, Ruth
EPI573171	HA	Netherlands	2014-Nov-20	A/Chicken/Netherlands/14015824/2014	Wageningen Bioveterinary Research	Wageningen Bioveterinary Research	Heutink, Rene; Harders, Frank; Verschuren-Pritz, Sylvia; Bossers, Alex; Koch, Guus; Bouwstra, Ruth
EPI1045621	NS	Russian Federation	2017-May-08	A/chicken/Tatarstan/88/2017		State Research Center of Virology and Biotechnology (VECTOR)	Ivan,Susloparov; Natalya,Goncharova; Natalya,Kolosova; Vasiliy,Marchenko; Alexander,Ryzhikov
EPI1045614	PB2	Russian Federation	2017-May-08	A/chicken/Tatarstan/88/2017		State Research Center of Virology and Biotechnology (VECTOR)	Ivan,Susloparov; Natalya,Goncharova; Natalya,Kolosova; Vasiliy,Marchenko; Alexander,Ryzhikov
EPI1045617	NP	Russian Federation	2017-May-08	A/chicken/Tatarstan/88/2017		State Research Center of Virology and Biotechnology (VECTOR)	Ivan,Susloparov; Natalya,Goncharova; Natalya,Kolosova; Vasiliy,Marchenko; Alexander,Ryzhikov
EPI1045618	NA	Russian Federation	2017-May-08	A/chicken/Tatarstan/88/2017		State Research Center of Virology and Biotechnology (VECTOR)	Ivan,Susloparov; Natalya,Goncharova; Natalya,Kolosova; Vasiliy,Marchenko; Alexander,Ryzhikov
EPI1045619	HA	Russian Federation	2017-May-08	A/chicken/Tatarstan/88/2017		State Research Center of Virology and Biotechnology (VECTOR)	Ivan,Susloparov; Natalya,Goncharova; Natalya,Kolosova; Vasiliy,Marchenko; Alexander,Ryzhikov
EPI1045615	PB1	Russian Federation	2017-May-08	A/chicken/Tatarstan/88/2017		State Research Center of Virology and Biotechnology (VECTOR)	Ivan,Susloparov; Natalya,Goncharova; Natalya,Kolosova; Vasiliy,Marchenko; Alexander,Ryzhikov
EPI1045616	PA	Russian Federation	2017-May-08	A/chicken/Tatarstan/88/2017		State Research Center of Virology and Biotechnology (VECTOR)	Ivan,Susloparov; Natalya,Goncharova; Natalya,Kolosova; Vasiliy,Marchenko; Alexander,Ryzhikov
EPI1045620	MP	Russian Federation	2017-May-08	A/chicken/Tatarstan/88/2017		State Research Center of Virology and Biotechnology (VECTOR)	Ivan,Susloparov; Natalya,Goncharova; Natalya,Kolosova; Vasiliy,Marchenko; Alexander,Ryzhikov
EPI1045606	PB2	Russian Federation	2017-Apr-18	A/chicken/Rostov/44/2017		State Research Center of Virology and Biotechnology (VECTOR)	Ivan,Susloparov; Natalya,Goncharova; Natalya,Kolosova; Vasiliy,Marchenko; Alexander,Ryzhikov
EPI1045607	PB1	Russian Federation	2017-Apr-18	A/chicken/Rostov/44/2017		State Research Center of Virology and Biotechnology (VECTOR)	Ivan,Susloparov; Natalya,Goncharova; Natalya,Kolosova; Vasiliy,Marchenko; Alexander,Ryzhikov
EPI1045609	NP	Russian Federation	2017-Apr-18	A/chicken/Rostov/44/2017		State Research Center of Virology and Biotechnology (VECTOR)	Ivan,Susloparov; Natalya,Goncharova; Natalya,Kolosova; Vasiliy,Marchenko; Alexander,Ryzhikov
EPI1045613	NS	Russian Federation	2017-Apr-18	A/chicken/Rostov/44/2017		State Research Center of Virology and Biotechnology (VECTOR)	Ivan,Susloparov; Natalya,Goncharova; Natalya,Kolosova; Vasiliy,Marchenko; Alexander,Ryzhikov
EPI1045610	NA	Russian Federation	2017-Apr-18	A/chicken/Rostov/44/2017		State Research Center of Virology and Biotechnology (VECTOR)	Ivan,Susloparov; Natalya,Goncharova; Natalya,Kolosova; Vasiliy,Marchenko; Alexander,Ryzhikov
EPI1045611	HA	Russian Federation	2017-Apr-18	A/chicken/Rostov/44/2017		State Research Center of Virology and Biotechnology (VECTOR)	Ivan,Susloparov; Natalya,Goncharova; Natalya,Kolosova; Vasiliy,Marchenko; Alexander,Ryzhikov
EPI1045612	MP	Russian Federation	2017-Apr-18	A/chicken/Rostov/44/2017		State Research Center of Virology and Biotechnology (VECTOR)	Ivan,Susloparov; Natalya,Goncharova; Natalya,Kolosova; Vasiliy,Marchenko; Alexander,Ryzhikov
EPI1045608	PA	Russian Federation	2017-Apr-18	A/chicken/Rostov/44/2017		State Research Center of Virology and Biotechnology (VECTOR)	Ivan,Susloparov; Natalya,Goncharova; Natalya,Kolosova; Vasiliy,Marchenko; Alexander,Ryzhikov
EPI1045598	MP	Russian Federation	2017-Mar-05	A/chicken/Shchyolkovo/47/2017		State Research Center of Virology and Biotechnology (VECTOR)	Ivan,Susloparov; Natalya,Goncharova; Natalya,Kolosova; Vasiliy,Marchenko; Alexander,Ryzhikov
EPI1045596	NA	Russian Federation	2017-Mar-05	A/chicken/Shchyolkovo/47/2017		State Research Center of Virology and Biotechnology (VECTOR)	Ivan,Susloparov; Natalya,Goncharova; Natalya,Kolosova; Vasiliy,Marchenko; Alexander,Ryzhikov
EPI1045597	HA	Russian Federation	2017-Mar-05	A/chicken/Shchyolkovo/47/2017		State Research Center of Virology and Biotechnology (VECTOR)	Ivan,Susloparov; Natalya,Goncharova; Natalya,Kolosova; Vasiliy,Marchenko; Alexander,Ryzhikov
EPI1045592	PB2	Russian Federation	2017-Mar-05	A/chicken/Shchyolkovo/47/2017		State Research Center of Virology and Biotechnology (VECTOR)	Ivan,Susloparov; Natalya,Goncharova; Natalya,Kolosova; Vasiliy,Marchenko; Alexander,Ryzhikov
EPI1045594	PA	Russian Federation	2017-Mar-05	A/chicken/Shchyolkovo/47/2017		State Research Center of Virology and Biotechnology (VECTOR)	Ivan,Susloparov; Natalya,Goncharova; Natalya,Kolosova; Vasiliy,Marchenko; Alexander,Ryzhikov
EPI1045593	PB1	Russian Federation	2017-Mar-05	A/chicken/Shchyolkovo/47/2017		State Research Center of Virology and Biotechnology (VECTOR)	Ivan,Susloparov; Natalya,Goncharova; Natalya,Kolosova; Vasiliy,Marchenko; Alexander,Ryzhikov
EPI1045595	NP	Russian Federation	2017-Mar-05	A/chicken/Shchyolkovo/47/2017		State Research Center of Virology and Biotechnology (VECTOR)	Ivan,Susloparov; Natalya,Goncharova; Natalya,Kolosova; Vasiliy,Marchenko; Alexander,Ryzhikov
EPI1045599	NS	Russian Federation	2017-Mar-05	A/chicken/Shchyolkovo/47/2017		State Research Center of Virology and Biotechnology (VECTOR)	Ivan,Susloparov; Natalya,Goncharova; Natalya,Kolosova; Vasiliy,Marchenko; Alexander,Ryzhikov
EPI1021148	HA	Czech Republic	2017-Feb-28	A/chicken/Czech Republic/3507-17/2017 (H5N8)	State Veterinary Institute Prague	State Veterinary Institute Prague	Nagy,A
EPI1021147	HA	Czech Republic	2017-Feb-27	A/chicken/Czech Republic/2822-17_2/2017 (H5N8)	State Veterinary Institute Prague	State Veterinary Institute Prague	Nagy,A
EPI1021145	HA	Czech Republic	2017-Feb-27	A/chicken/Czech Republic/2821-17_2/2017 (H5N8)	State Veterinary Institute Prague	State Veterinary Institute Prague	Nagy,A
EPI1021140	HA	Czech Republic	2017-Feb-22	A/chicken/Czech Republic/2677-17_2/2017 (H5N8)	State Veterinary Institute Prague	State Veterinary Institute Prague
EPI1021138	HA	Czech Republic	2017-Feb-19	A/chicken/Czech Republic/2514-17/2017 (H5N8)	State Veterinary Institute Prague	State Veterinary Institute Prague	Nagy,A
EPI1021136	HA	Czech Republic	2017-Feb-11	A/chicken/Czech Republic/2216-17_1/2017 (H5N8)	State Veterinary Institute Prague	State Veterinary Institute Prague	Nagy,A
EPI1021131	HA	Czech Republic	2017-Feb-08	A/chicken/Czech Republic/1953-17/2017 (H5N8)	State Veterinary Institute Prague	State Veterinary Institute Prague	Nagy,A
EPI1021124	HA	Czech Republic	2017-Jan-04	A/chicken/Czech Republic/1689-17/2017 (H5N8)	State Veterinary Institute Prague	State Veterinary Institute Prague	Nagy,A
EPI1021123	HA	Czech Republic	2017-Feb-04	A/chicken/Czech Republic/1688-17_1/2017 (H5N8)	State Veterinary Institute Prague	State Veterinary Institute Prague
EPI1021122	HA	Czech Republic	2017-Feb-04	A/chicken/Czech Republic/1687-17_2/2017 (H5N8)	State Veterinary Institute Prague	State Veterinary Institute Prague	Nagy,A
EPI1021119	HA	Czech Republic	2017-Feb-03	A/chicken/Czech Republic/1675-17_2/2017 (H5N8)	State Veterinary Institute Prague	State Veterinary Institute Prague
EPI1021113	HA	Czech Republic	2017-Jan-30	A/chicken/Czech Republic/1465-17/2017 (H5N8)	State Veterinary Institute Prague	State Veterinary Institute Prague	Nagy,A
EPI1021111	HA	Czech Republic	2017-Jan-31	A/chicken/Czech Republic/1344-17/2017 (H5N8)	State Veterinary Institute Prague	State Veterinary Institute Prague	Nagy,A
EPI1021102	HA	Czech Republic	2017-Jan-24	A/chicken/Czech Republic/1208-17_1/2017 (H5N8)	State Veterinary Institute Prague	State Veterinary Institute Prague	Nagy,A
EPI1021090	HA	Czech Republic	2017-Jan-12	A/chicken/Czech Republic/508-17_1/2017 (H5N8)	State Veterinary Institute Prague	State Veterinary Institute Prague	Nagy,A
EPI1019434	PA	Netherlands	2016-Dec-24	A/Ch/NL-Zoeterwoude/16016484-021-025/2016	Wageningen Bioveterinary Reseach	Central Veterinary Institute	Beerens, Nancy; Heutink, Rene; Harders, Frank; Verschuren-Pritz, Sylvia; Bossers, Alex; Koch, Guus; Bergervoet, Saskia
EPI1019435	PB2	Netherlands	2016-Dec-24	A/Ch/NL-Zoeterwoude/16016484-021-025/2016	Wageningen Bioveterinary Reseach	Central Veterinary Institute	Beerens, Nancy; Heutink, Rene; Harders, Frank; Verschuren-Pritz, Sylvia; Bossers, Alex; Koch, Guus; Bergervoet, Saskia
EPI1019436	PB1	Netherlands	2016-Dec-24	A/Ch/NL-Zoeterwoude/16016484-021-025/2016	Wageningen Bioveterinary Reseach	Central Veterinary Institute	Beerens, Nancy; Heutink, Rene; Harders, Frank; Verschuren-Pritz, Sylvia; Bossers, Alex; Koch, Guus; Bergervoet, Saskia
EPI1019431	NP	Netherlands	2016-Dec-24	A/Ch/NL-Zoeterwoude/16016484-021-025/2016	Wageningen Bioveterinary Reseach	Central Veterinary Institute	Beerens, Nancy; Heutink, Rene; Harders, Frank; Verschuren-Pritz, Sylvia; Bossers, Alex; Koch, Guus; Bergervoet, Saskia
EPI1019432	NS	Netherlands	2016-Dec-24	A/Ch/NL-Zoeterwoude/16016484-021-025/2016	Wageningen Bioveterinary Reseach	Central Veterinary Institute	Beerens, Nancy; Heutink, Rene; Harders, Frank; Verschuren-Pritz, Sylvia; Bossers, Alex; Koch, Guus; Bergervoet, Saskia
EPI1019433	MP	Netherlands	2016-Dec-24	A/Ch/NL-Zoeterwoude/16016484-021-025/2016	Wageningen Bioveterinary Reseach	Central Veterinary Institute	Beerens, Nancy; Heutink, Rene; Harders, Frank; Verschuren-Pritz, Sylvia; Bossers, Alex; Koch, Guus; Bergervoet, Saskia
EPI1019437	NA	Netherlands	2016-Dec-24	A/Ch/NL-Zoeterwoude/16016484-021-025/2016	Wageningen Bioveterinary Reseach	Central Veterinary Institute	Beerens, Nancy; Heutink, Rene; Harders, Frank; Verschuren-Pritz, Sylvia; Bossers, Alex; Koch, Guus; Bergervoet, Saskia
EPI1019438	HA	Netherlands	2016-Dec-24	A/Ch/NL-Zoeterwoude/16016484-021-025/2016	Wageningen Bioveterinary Reseach	Central Veterinary Institute	Beerens, Nancy; Heutink, Rene; Harders, Frank; Verschuren-Pritz, Sylvia; Bossers, Alex; Koch, Guus; Bergervoet, Saskia
EPI1019429	NA	Netherlands	2016-Dec-17	A/Ch/NL-Rhenen/16016141-006/2016	Wageningen Bioveterinary Reseach	Central Veterinary Institute	Beerens, Nancy; Heutink, Rene; Harders, Frank; Verschuren-Pritz, Sylvia; Bossers, Alex; Koch, Guus; Bergervoet, Saskia
EPI1019430	HA	Netherlands	2016-Dec-17	A/Ch/NL-Rhenen/16016141-006/2016	Wageningen Bioveterinary Reseach	Central Veterinary Institute	Beerens, Nancy; Heutink, Rene; Harders, Frank; Verschuren-Pritz, Sylvia; Bossers, Alex; Koch, Guus; Bergervoet, Saskia
EPI1019426	PA	Netherlands	2016-Dec-17	A/Ch/NL-Rhenen/16016141-006/2016	Wageningen Bioveterinary Reseach	Central Veterinary Institute	Beerens, Nancy; Heutink, Rene; Harders, Frank; Verschuren-Pritz, Sylvia; Bossers, Alex; Koch, Guus; Bergervoet, Saskia
EPI1019427	PB2	Netherlands	2016-Dec-17	A/Ch/NL-Rhenen/16016141-006/2016	Wageningen Bioveterinary Reseach	Central Veterinary Institute	Beerens, Nancy; Heutink, Rene; Harders, Frank; Verschuren-Pritz, Sylvia; Bossers, Alex; Koch, Guus; Bergervoet, Saskia
EPI1019428	PB1	Netherlands	2016-Dec-17	A/Ch/NL-Rhenen/16016141-006/2016	Wageningen Bioveterinary Reseach	Central Veterinary Institute	Beerens, Nancy; Heutink, Rene; Harders, Frank; Verschuren-Pritz, Sylvia; Bossers, Alex; Koch, Guus; Bergervoet, Saskia
EPI1019423	NP	Netherlands	2016-Dec-17	A/Ch/NL-Rhenen/16016141-006/2016	Wageningen Bioveterinary Reseach	Central Veterinary Institute	Beerens, Nancy; Heutink, Rene; Harders, Frank; Verschuren-Pritz, Sylvia; Bossers, Alex; Koch, Guus; Bergervoet, Saskia
EPI1019424	NS	Netherlands	2016-Dec-17	A/Ch/NL-Rhenen/16016141-006/2016	Wageningen Bioveterinary Reseach	Central Veterinary Institute	Beerens, Nancy; Heutink, Rene; Harders, Frank; Verschuren-Pritz, Sylvia; Bossers, Alex; Koch, Guus; Bergervoet, Saskia
EPI1019425	MP	Netherlands	2016-Dec-17	A/Ch/NL-Rhenen/16016141-006/2016	Wageningen Bioveterinary Reseach	Central Veterinary Institute	Beerens, Nancy; Heutink, Rene; Harders, Frank; Verschuren-Pritz, Sylvia; Bossers, Alex; Koch, Guus; Bergervoet, Saskia
EPI1019418	PA	Netherlands	2016-Dec-17	A/Ch/NL-Hiaure/16016112-001-005/2016	Wageningen Bioveterinary Reseach	Central Veterinary Institute	Beerens, Nancy; Heutink, Rene; Harders, Frank; Verschuren-Pritz, Sylvia; Bossers, Alex; Koch, Guus; Bergervoet, Saskia
EPI1019419	PB2	Netherlands	2016-Dec-17	A/Ch/NL-Hiaure/16016112-001-005/2016	Wageningen Bioveterinary Reseach	Central Veterinary Institute	Beerens, Nancy; Heutink, Rene; Harders, Frank; Verschuren-Pritz, Sylvia; Bossers, Alex; Koch, Guus; Bergervoet, Saskia
EPI1019420	PB1	Netherlands	2016-Dec-17	A/Ch/NL-Hiaure/16016112-001-005/2016	Wageningen Bioveterinary Reseach	Central Veterinary Institute	Beerens, Nancy; Heutink, Rene; Harders, Frank; Verschuren-Pritz, Sylvia; Bossers, Alex; Koch, Guus; Bergervoet, Saskia
EPI1019415	NP	Netherlands	2016-Dec-17	A/Ch/NL-Hiaure/16016112-001-005/2016	Wageningen Bioveterinary Reseach	Central Veterinary Institute	Beerens, Nancy; Heutink, Rene; Harders, Frank; Verschuren-Pritz, Sylvia; Bossers, Alex; Koch, Guus; Bergervoet, Saskia
EPI1019416	NS	Netherlands	2016-Dec-17	A/Ch/NL-Hiaure/16016112-001-005/2016	Wageningen Bioveterinary Reseach	Central Veterinary Institute	Beerens, Nancy; Heutink, Rene; Harders, Frank; Verschuren-Pritz, Sylvia; Bossers, Alex; Koch, Guus; Bergervoet, Saskia
EPI1019417	MP	Netherlands	2016-Dec-17	A/Ch/NL-Hiaure/16016112-001-005/2016	Wageningen Bioveterinary Reseach	Central Veterinary Institute	Beerens, Nancy; Heutink, Rene; Harders, Frank; Verschuren-Pritz, Sylvia; Bossers, Alex; Koch, Guus; Bergervoet, Saskia
EPI1019421	NA	Netherlands	2016-Dec-17	A/Ch/NL-Hiaure/16016112-001-005/2016	Wageningen Bioveterinary Reseach	Central Veterinary Institute	Beerens, Nancy; Heutink, Rene; Harders, Frank; Verschuren-Pritz, Sylvia; Bossers, Alex; Koch, Guus; Bergervoet, Saskia
EPI1019422	HA	Netherlands	2016-Dec-17	A/Ch/NL-Hiaure/16016112-001-005/2016	Wageningen Bioveterinary Reseach	Central Veterinary Institute	Beerens, Nancy; Heutink, Rene; Harders, Frank; Verschuren-Pritz, Sylvia; Bossers, Alex; Koch, Guus; Bergervoet, Saskia
EPI1019410	PA	Netherlands	2016-Nov-15	A/Ch/NL-Den Oever/16014231-001/2016	Wageningen Bioveterinary Reseach	Central Veterinary Institute	Beerens, Nancy; Heutink, Rene; Harders, Frank; Verschuren-Pritz, Sylvia; Bossers, Alex; Koch, Guus; Bergervoet, Saskia
EPI1019411	PB2	Netherlands	2016-Nov-15	A/Ch/NL-Den Oever/16014231-001/2016	Wageningen Bioveterinary Reseach	Central Veterinary Institute	Beerens, Nancy; Heutink, Rene; Harders, Frank; Verschuren-Pritz, Sylvia; Bossers, Alex; Koch, Guus; Bergervoet, Saskia
EPI1019412	PB1	Netherlands	2016-Nov-15	A/Ch/NL-Den Oever/16014231-001/2016	Wageningen Bioveterinary Reseach	Central Veterinary Institute	Beerens, Nancy; Heutink, Rene; Harders, Frank; Verschuren-Pritz, Sylvia; Bossers, Alex; Koch, Guus; Bergervoet, Saskia
EPI1019407	NP	Netherlands	2016-Nov-15	A/Ch/NL-Den Oever/16014231-001/2016	Wageningen Bioveterinary Reseach	Central Veterinary Institute	Beerens, Nancy; Heutink, Rene; Harders, Frank; Verschuren-Pritz, Sylvia; Bossers, Alex; Koch, Guus; Bergervoet, Saskia
EPI1019408	NS	Netherlands	2016-Nov-15	A/Ch/NL-Den Oever/16014231-001/2016	Wageningen Bioveterinary Reseach	Central Veterinary Institute	Beerens, Nancy; Heutink, Rene; Harders, Frank; Verschuren-Pritz, Sylvia; Bossers, Alex; Koch, Guus; Bergervoet, Saskia
EPI1019409	MP	Netherlands	2016-Nov-15	A/Ch/NL-Den Oever/16014231-001/2016	Wageningen Bioveterinary Reseach	Central Veterinary Institute	Beerens, Nancy; Heutink, Rene; Harders, Frank; Verschuren-Pritz, Sylvia; Bossers, Alex; Koch, Guus; Bergervoet, Saskia
EPI1019413	NA	Netherlands	2016-Nov-15	A/Ch/NL-Den Oever/16014231-001/2016	Wageningen Bioveterinary Reseach	Central Veterinary Institute	Beerens, Nancy; Heutink, Rene; Harders, Frank; Verschuren-Pritz, Sylvia; Bossers, Alex; Koch, Guus; Bergervoet, Saskia
EPI1019414	HA	Netherlands	2016-Nov-15	A/Ch/NL-Den Oever/16014231-001/2016	Wageningen Bioveterinary Reseach	Central Veterinary Institute	Beerens, Nancy; Heutink, Rene; Harders, Frank; Verschuren-Pritz, Sylvia; Bossers, Alex; Koch, Guus; Bergervoet, Saskia
EPI1019402	PA	Netherlands	2016-Dec-19	A/Ch/NL-Boven Leeuwen/16016151-006-010/2016	Wageningen Bioveterinary Reseach	Central Veterinary Institute	Beerens, Nancy; Heutink, Rene; Harders, Frank; Verschuren-Pritz, Sylvia; Bossers, Alex; Koch, Guus; Bergervoet, Saskia
EPI1019403	PB2	Netherlands	2016-Dec-19	A/Ch/NL-Boven Leeuwen/16016151-006-010/2016	Wageningen Bioveterinary Reseach	Central Veterinary Institute	Beerens, Nancy; Heutink, Rene; Harders, Frank; Verschuren-Pritz, Sylvia; Bossers, Alex; Koch, Guus; Bergervoet, Saskia
EPI1019404	PB1	Netherlands	2016-Dec-19	A/Ch/NL-Boven Leeuwen/16016151-006-010/2016	Wageningen Bioveterinary Reseach	Central Veterinary Institute	Beerens, Nancy; Heutink, Rene; Harders, Frank; Verschuren-Pritz, Sylvia; Bossers, Alex; Koch, Guus; Bergervoet, Saskia
EPI1019399	NP	Netherlands	2016-Dec-19	A/Ch/NL-Boven Leeuwen/16016151-006-010/2016	Wageningen Bioveterinary Reseach	Central Veterinary Institute	Beerens, Nancy; Heutink, Rene; Harders, Frank; Verschuren-Pritz, Sylvia; Bossers, Alex; Koch, Guus; Bergervoet, Saskia
EPI1019400	NS	Netherlands	2016-Dec-19	A/Ch/NL-Boven Leeuwen/16016151-006-010/2016	Wageningen Bioveterinary Reseach	Central Veterinary Institute	Beerens, Nancy; Heutink, Rene; Harders, Frank; Verschuren-Pritz, Sylvia; Bossers, Alex; Koch, Guus; Bergervoet, Saskia
EPI1019401	MP	Netherlands	2016-Dec-19	A/Ch/NL-Boven Leeuwen/16016151-006-010/2016	Wageningen Bioveterinary Reseach	Central Veterinary Institute	Beerens, Nancy; Heutink, Rene; Harders, Frank; Verschuren-Pritz, Sylvia; Bossers, Alex; Koch, Guus; Bergervoet, Saskia
EPI1019405	NA	Netherlands	2016-Dec-19	A/Ch/NL-Boven Leeuwen/16016151-006-010/2016	Wageningen Bioveterinary Reseach	Central Veterinary Institute	Beerens, Nancy; Heutink, Rene; Harders, Frank; Verschuren-Pritz, Sylvia; Bossers, Alex; Koch, Guus; Bergervoet, Saskia
EPI1019406	HA	Netherlands	2016-Dec-19	A/Ch/NL-Boven Leeuwen/16016151-006-010/2016	Wageningen Bioveterinary Reseach	Central Veterinary Institute	Beerens, Nancy; Heutink, Rene; Harders, Frank; Verschuren-Pritz, Sylvia; Bossers, Alex; Koch, Guus; Bergervoet, Saskia
EPI1019394	PA	Netherlands	2016-Dec-12	A/Ch/NL-Abbega/X16015736/2016	Wageningen Bioveterinary Reseach	Central Veterinary Institute	Beerens, Nancy; Heutink, Rene; Harders, Frank; Verschuren-Pritz, Sylvia; Bossers, Alex; Koch, Guus; Bergervoet, Saskia
EPI1019395	PB2	Netherlands	2016-Dec-12	A/Ch/NL-Abbega/X16015736/2016	Wageningen Bioveterinary Reseach	Central Veterinary Institute	Beerens, Nancy; Heutink, Rene; Harders, Frank; Verschuren-Pritz, Sylvia; Bossers, Alex; Koch, Guus; Bergervoet, Saskia
EPI1019396	PB1	Netherlands	2016-Dec-12	A/Ch/NL-Abbega/X16015736/2016	Wageningen Bioveterinary Reseach	Central Veterinary Institute	Beerens, Nancy; Heutink, Rene; Harders, Frank; Verschuren-Pritz, Sylvia; Bossers, Alex; Koch, Guus; Bergervoet, Saskia
EPI1019391	NP	Netherlands	2016-Dec-12	A/Ch/NL-Abbega/X16015736/2016	Wageningen Bioveterinary Reseach	Central Veterinary Institute	Beerens, Nancy; Heutink, Rene; Harders, Frank; Verschuren-Pritz, Sylvia; Bossers, Alex; Koch, Guus; Bergervoet, Saskia
EPI1019392	NS	Netherlands	2016-Dec-12	A/Ch/NL-Abbega/X16015736/2016	Wageningen Bioveterinary Reseach	Central Veterinary Institute	Beerens, Nancy; Heutink, Rene; Harders, Frank; Verschuren-Pritz, Sylvia; Bossers, Alex; Koch, Guus; Bergervoet, Saskia
EPI1019393	MP	Netherlands	2016-Dec-12	A/Ch/NL-Abbega/X16015736/2016	Wageningen Bioveterinary Reseach	Central Veterinary Institute	Beerens, Nancy; Heutink, Rene; Harders, Frank; Verschuren-Pritz, Sylvia; Bossers, Alex; Koch, Guus; Bergervoet, Saskia
EPI1019397	NA	Netherlands	2016-Dec-12	A/Ch/NL-Abbega/X16015736/2016	Wageningen Bioveterinary Reseach	Central Veterinary Institute	Beerens, Nancy; Heutink, Rene; Harders, Frank; Verschuren-Pritz, Sylvia; Bossers, Alex; Koch, Guus; Bergervoet, Saskia
EPI1019398	HA	Netherlands	2016-Dec-12	A/Ch/NL-Abbega/X16015736/2016	Wageningen Bioveterinary Reseach	Central Veterinary Institute	Beerens, Nancy; Heutink, Rene; Harders, Frank; Verschuren-Pritz, Sylvia; Bossers, Alex; Koch, Guus; Bergervoet, Saskia
EPI969267	MP	Czech Republic	2017-Feb-22	A/chicken/Czech Republic/2644-17_1/2017 (H5N8)		State Veterinary Institute Prague	Nagy,A
EPI969266	NA	Czech Republic	2017-Feb-22	A/chicken/Czech Republic/2644-17_1/2017 (H5N8)		State Veterinary Institute Prague	Nagy,A
EPI969265	HA	Czech Republic	2017-Feb-22	A/chicken/Czech Republic/2644-17_1/2017 (H5N8)		State Veterinary Institute Prague	Nagy,A
EPI969264	MP	Czech Republic	2017-Feb-22	A/chicken/Czech Republic/2643-17_1/2017 (H5N8)		State Veterinary Institute Prague	Nagy,A
EPI969263	NA	Czech Republic	2017-Feb-22	A/chicken/Czech Republic/2643-17_1/2017 (H5N8)		State Veterinary Institute Prague	Nagy,A
EPI969262	HA	Czech Republic	2017-Feb-22	A/chicken/Czech Republic/2643-17_1/2017 (H5N8)		State Veterinary Institute Prague	Nagy,A
EPI961471	NS	Russian Federation	2017-Mar-02	A/chicken/Sergiyev Posad/39/2017		State Research Center of Virology and Biotechnology (VECTOR)	Ivan,Susloparov; Natalya,Goncharova; Natalya,Kolosova; Vasiliy,Marchenko; Alexander,Ryzhikov
EPI961465	PB1	Russian Federation	2017-Mar-02	A/chicken/Sergiyev Posad/39/2017		State Research Center of Virology and Biotechnology (VECTOR)	Ivan,Susloparov; Natalya,Goncharova; Natalya,Kolosova; Vasiliy,Marchenko; Alexander,Ryzhikov
EPI961466	PA	Russian Federation	2017-Mar-02	A/chicken/Sergiyev Posad/39/2017		State Research Center of Virology and Biotechnology (VECTOR)	Ivan,Susloparov; Natalya,Goncharova; Natalya,Kolosova; Vasiliy,Marchenko; Alexander,Ryzhikov
EPI961467	HA	Russian Federation	2017-Mar-02	A/chicken/Sergiyev Posad/39/2017		State Research Center of Virology and Biotechnology (VECTOR)	Ivan,Susloparov; Natalya,Goncharova; Natalya,Kolosova; Vasiliy,Marchenko; Alexander,Ryzhikov
EPI961468	NP	Russian Federation	2017-Mar-02	A/chicken/Sergiyev Posad/39/2017		State Research Center of Virology and Biotechnology (VECTOR)	Ivan,Susloparov; Natalya,Goncharova; Natalya,Kolosova; Vasiliy,Marchenko; Alexander,Ryzhikov
EPI961464	PB2	Russian Federation	2017-Mar-02	A/chicken/Sergiyev Posad/39/2017		State Research Center of Virology and Biotechnology (VECTOR)	Ivan,Susloparov; Natalya,Goncharova; Natalya,Kolosova; Vasiliy,Marchenko; Alexander,Ryzhikov
EPI961469	NA	Russian Federation	2017-Mar-02	A/chicken/Sergiyev Posad/39/2017		State Research Center of Virology and Biotechnology (VECTOR)	Ivan,Susloparov; Natalya,Goncharova; Natalya,Kolosova; Vasiliy,Marchenko; Alexander,Ryzhikov
EPI961470	MP	Russian Federation	2017-Mar-02	A/chicken/Sergiyev Posad/39/2017		State Research Center of Virology and Biotechnology (VECTOR)	Ivan,Susloparov; Natalya,Goncharova; Natalya,Kolosova; Vasiliy,Marchenko; Alexander,Ryzhikov
EPI961455	PB2	Russian Federation	2017-Mar-02	A/chicken/Sergiyev Posad/38/2017		State Research Center of Virology and Biotechnology (VECTOR)	Ivan,Susloparov; Natalya,Goncharova; Natalya,Kolosova; Vasiliy,Marchenko; Alexander,Ryzhikov
EPI961456	PB1	Russian Federation	2017-Mar-02	A/chicken/Sergiyev Posad/38/2017		State Research Center of Virology and Biotechnology (VECTOR)	Ivan,Susloparov; Natalya,Goncharova; Natalya,Kolosova; Vasiliy,Marchenko; Alexander,Ryzhikov
EPI961461	NA	Russian Federation	2017-Mar-02	A/chicken/Sergiyev Posad/38/2017		State Research Center of Virology and Biotechnology (VECTOR)	Ivan,Susloparov; Natalya,Goncharova; Natalya,Kolosova; Vasiliy,Marchenko; Alexander,Ryzhikov
EPI961462	MP	Russian Federation	2017-Mar-02	A/chicken/Sergiyev Posad/38/2017		State Research Center of Virology and Biotechnology (VECTOR)	Ivan,Susloparov; Natalya,Goncharova; Natalya,Kolosova; Vasiliy,Marchenko; Alexander,Ryzhikov
EPI961463	NS	Russian Federation	2017-Mar-02	A/chicken/Sergiyev Posad/38/2017		State Research Center of Virology and Biotechnology (VECTOR)	Ivan,Susloparov; Natalya,Goncharova; Natalya,Kolosova; Vasiliy,Marchenko; Alexander,Ryzhikov
EPI961458	PA	Russian Federation	2017-Mar-02	A/chicken/Sergiyev Posad/38/2017		State Research Center of Virology and Biotechnology (VECTOR)	Ivan,Susloparov; Natalya,Goncharova; Natalya,Kolosova; Vasiliy,Marchenko; Alexander,Ryzhikov
EPI961459	HA	Russian Federation	2017-Mar-02	A/chicken/Sergiyev Posad/38/2017		State Research Center of Virology and Biotechnology (VECTOR)	Ivan,Susloparov; Natalya,Goncharova; Natalya,Kolosova; Vasiliy,Marchenko; Alexander,Ryzhikov
EPI961460	NP	Russian Federation	2017-Mar-02	A/chicken/Sergiyev Posad/38/2017		State Research Center of Virology and Biotechnology (VECTOR)	Ivan,Susloparov; Natalya,Goncharova; Natalya,Kolosova; Vasiliy,Marchenko; Alexander,Ryzhikov
EPI959436	NA	Poland	2017-Jan-03	A/chicken/Poland/002/2017		National Veterinary Research Institut Poland, PIWet-PIB	Swieton E., Smietanka K.
EPI959435	HA	Poland	2017-Jan-03	A/chicken/Poland/002/2017		National Veterinary Research Institut Poland, PIWet-PIB	Swieton E., Smietanka K.
EPI959433	HA	Poland	2016-Dec-28	A/chicken/Poland/114/2016		National Veterinary Research Institut Poland, PIWet-PIB	Swieton E., Smietanka K.
EPI959434	NA	Poland	2016-Dec-28	A/chicken/Poland/114/2016		National Veterinary Research Institut Poland, PIWet-PIB	Swieton E., Smietanka K.
EPI954747	PA	Hungary	2017-Jan-24	A/Chicken/Hungary/2496/2017	National Food Chain Safety Office Veterinary Diagnostic Directorate Laboratory for Molecular Biology	Central Agricultural Office Veterinary Diagnostic Directorate	Adam, Dan
EPI954748	PB2	Hungary	2017-Jan-24	A/Chicken/Hungary/2496/2017	National Food Chain Safety Office Veterinary Diagnostic Directorate Laboratory for Molecular Biology	Central Agricultural Office Veterinary Diagnostic Directorate	Adam, Dan
EPI954749	PB1	Hungary	2017-Jan-24	A/Chicken/Hungary/2496/2017	National Food Chain Safety Office Veterinary Diagnostic Directorate Laboratory for Molecular Biology	Central Agricultural Office Veterinary Diagnostic Directorate	Adam, Dan
EPI954744	NP	Hungary	2017-Jan-24	A/Chicken/Hungary/2496/2017	National Food Chain Safety Office Veterinary Diagnostic Directorate Laboratory for Molecular Biology	Central Agricultural Office Veterinary Diagnostic Directorate	Adam, Dan
EPI954745	NS	Hungary	2017-Jan-24	A/Chicken/Hungary/2496/2017	National Food Chain Safety Office Veterinary Diagnostic Directorate Laboratory for Molecular Biology	Central Agricultural Office Veterinary Diagnostic Directorate	Adam, Dan
EPI954746	MP	Hungary	2017-Jan-24	A/Chicken/Hungary/2496/2017	National Food Chain Safety Office Veterinary Diagnostic Directorate Laboratory for Molecular Biology	Central Agricultural Office Veterinary Diagnostic Directorate	Adam, Dan
EPI954750	NA	Hungary	2017-Jan-24	A/Chicken/Hungary/2496/2017	National Food Chain Safety Office Veterinary Diagnostic Directorate Laboratory for Molecular Biology	Central Agricultural Office Veterinary Diagnostic Directorate	Adam, Dan
EPI954751	HA	Hungary	2017-Jan-24	A/Chicken/Hungary/2496/2017	National Food Chain Safety Office Veterinary Diagnostic Directorate Laboratory for Molecular Biology	Central Agricultural Office Veterinary Diagnostic Directorate	Adam, Dan
EPI952637	PB1	Korea, Republic of	2017-Feb-08	A/chicken/Korea/H903/2017	Avian disease division, Animal and Plant Quarantine Agency	Animal and Plant Quarantine Agency (QIA)	Youn-Jeong, Lee; Eun-Kyoung, Lee; Byung-Min, Song; Yu-Na, Lee
EPI952639	HA	Korea, Republic of	2017-Feb-08	A/chicken/Korea/H903/2017	Avian disease division, Animal and Plant Quarantine Agency	Animal and Plant Quarantine Agency (QIA)	Youn-Jeong, Lee; Eun-Kyoung, Lee; Byung-Min, Song; Yu-Na, Lee
EPI952641	NA	Korea, Republic of	2017-Feb-08	A/chicken/Korea/H903/2017	Avian disease division, Animal and Plant Quarantine Agency	Animal and Plant Quarantine Agency (QIA)	Youn-Jeong, Lee; Eun-Kyoung, Lee; Byung-Min, Song; Yu-Na, Lee
EPI952643	NS	Korea, Republic of	2017-Feb-08	A/chicken/Korea/H903/2017	Avian disease division, Animal and Plant Quarantine Agency	Animal and Plant Quarantine Agency (QIA)	Youn-Jeong, Lee; Eun-Kyoung, Lee; Byung-Min, Song; Yu-Na, Lee
EPI952640	NP	Korea, Republic of	2017-Feb-08	A/chicken/Korea/H903/2017	Avian disease division, Animal and Plant Quarantine Agency	Animal and Plant Quarantine Agency (QIA)	Youn-Jeong, Lee; Eun-Kyoung, Lee; Byung-Min, Song; Yu-Na, Lee
EPI952636	PB2	Korea, Republic of	2017-Feb-08	A/chicken/Korea/H903/2017	Avian disease division, Animal and Plant Quarantine Agency	Animal and Plant Quarantine Agency (QIA)	Youn-Jeong, Lee; Eun-Kyoung, Lee; Byung-Min, Song; Yu-Na, Lee
EPI952642	MP	Korea, Republic of	2017-Feb-08	A/chicken/Korea/H903/2017	Avian disease division, Animal and Plant Quarantine Agency	Animal and Plant Quarantine Agency (QIA)	Youn-Jeong, Lee; Eun-Kyoung, Lee; Byung-Min, Song; Yu-Na, Lee
EPI952638	PA	Korea, Republic of	2017-Feb-08	A/chicken/Korea/H903/2017	Avian disease division, Animal and Plant Quarantine Agency	Animal and Plant Quarantine Agency (QIA)	Youn-Jeong, Lee; Eun-Kyoung, Lee; Byung-Min, Song; Yu-Na, Lee
EPI942943	HA	United Kingdom	2016-Dec-31	A/chicken/Wales/000023/2016	Animal and Plant Health Agency (APHA)	Animal and Plant Health Agency (APHA)	Seekings, James; Ellis, Richard; Brookes, Sharon M; Reid, Scott; Essen, Stephen; Brown, Ian H
EPI942941	PB1	United Kingdom	2016-Dec-31	A/chicken/Wales/000023/2016	Animal and Plant Health Agency (APHA)	Animal and Plant Health Agency (APHA)	Seekings, James; Ellis, Richard; Brookes, Sharon M; Reid, Scott; Essen, Stephen; Brown, Ian H
EPI942942	PA	United Kingdom	2016-Dec-31	A/chicken/Wales/000023/2016	Animal and Plant Health Agency (APHA)	Animal and Plant Health Agency (APHA)	Seekings, James; Ellis, Richard; Brookes, Sharon M; Reid, Scott; Essen, Stephen; Brown, Ian H
EPI942944	NP	United Kingdom	2016-Dec-31	A/chicken/Wales/000023/2016	Animal and Plant Health Agency (APHA)	Animal and Plant Health Agency (APHA)	Seekings, James; Ellis, Richard; Brookes, Sharon M; Reid, Scott; Essen, Stephen; Brown, Ian H
EPI942940	PB2	United Kingdom	2016-Dec-31	A/chicken/Wales/000023/2016	Animal and Plant Health Agency (APHA)	Animal and Plant Health Agency (APHA)	Seekings, James; Ellis, Richard; Brookes, Sharon M; Reid, Scott; Essen, Stephen; Brown, Ian H
EPI942945	NA	United Kingdom	2016-Dec-31	A/chicken/Wales/000023/2016	Animal and Plant Health Agency (APHA)	Animal and Plant Health Agency (APHA)	Seekings, James; Ellis, Richard; Brookes, Sharon M; Reid, Scott; Essen, Stephen; Brown, Ian H
EPI942946	MP	United Kingdom	2016-Dec-31	A/chicken/Wales/000023/2016	Animal and Plant Health Agency (APHA)	Animal and Plant Health Agency (APHA)	Seekings, James; Ellis, Richard; Brookes, Sharon M; Reid, Scott; Essen, Stephen; Brown, Ian H
EPI942947	NS	United Kingdom	2016-Dec-31	A/chicken/Wales/000023/2016	Animal and Plant Health Agency (APHA)	Animal and Plant Health Agency (APHA)	Seekings, James; Ellis, Richard; Brookes, Sharon M; Reid, Scott; Essen, Stephen; Brown, Ian H
EPI942419	HA	Czech Republic	2017-Feb-24	A/chicken/Czech Republic/2764-17_1/2017 (H5N8)		State Veterinary Institute Prague	Nagy,Alexander
EPI961472	MP	Czech Republic	2017-Feb-24	A/chicken/Czech Republic/2764-17_1/2017 (H5N8)		State Veterinary Institute Prague	Nagy,Alexander
EPI969305	NA	Czech Republic	2017-Feb-24	A/chicken/Czech Republic/2764-17_1/2017 (H5N8)		State Veterinary Institute Prague	Nagy,Alexander
EPI931198	NA	Czech Republic	2017-Feb-07	A/chicken/Czech Republic/1896-17_1/2017 (H5N8)		State Veterinary Institute Prague	Nagy,Alexander
EPI931197	HA	Czech Republic	2017-Feb-07	A/chicken/Czech Republic/1896-17_1/2017 (H5N8)		State Veterinary Institute Prague	Nagy,Alexander
EPI931199	MP	Czech Republic	2017-Feb-07	A/chicken/Czech Republic/1896-17_1/2017 (H5N8)		State Veterinary Institute Prague	Nagy,Alexander
EPI931194	HA	Czech Republic	2017-Feb-07	A/chicken/Czech Republic/1863-17_1/2017 (H5N8)		State Veterinary Institute Prague	Nagy, Alexander
EPI931196	MP	Czech Republic	2017-Feb-07	A/chicken/Czech Republic/1863-17_1/2017 (H5N8)		State Veterinary Institute Prague	Nagy, Alexander
EPI931195	NA	Czech Republic	2017-Feb-07	A/chicken/Czech Republic/1863-17_1/2017 (H5N8)		State Veterinary Institute Prague	Nagy, Alexander
EPI930843	HA	Czech Republic	2017-Jan-02	A/chicken/Czech Republic/55-17_1/2017 (H5N8)		State Veterinary Institute Prague
EPI930844	MP	Czech Republic	2017-Jan-02	A/chicken/Czech Republic/55-17_1/2017 (H5N8)		State Veterinary Institute Prague
EPI961457	NA	Czech Republic	2017-Jan-02	A/chicken/Czech Republic/55-17_1/2017 (H5N8)		State Veterinary Institute Prague
EPI1081887	PB2	Czech Republic	2017-Jan-02	A/chicken/Czech Republic/55-17_1/2017 (H5N8)		State Veterinary Institute Prague
EPI1081888	PB1	Czech Republic	2017-Jan-02	A/chicken/Czech Republic/55-17_1/2017 (H5N8)		State Veterinary Institute Prague
EPI1081889	PA	Czech Republic	2017-Jan-02	A/chicken/Czech Republic/55-17_1/2017 (H5N8)		State Veterinary Institute Prague
EPI1081890	NP	Czech Republic	2017-Jan-02	A/chicken/Czech Republic/55-17_1/2017 (H5N8)		State Veterinary Institute Prague
EPI1081891	NS	Czech Republic	2017-Jan-02	A/chicken/Czech Republic/55-17_1/2017 (H5N8)		State Veterinary Institute Prague
EPI919638	MP	Czech Republic	2017-Jan-15	A/chicken/Czech Republic/585-17_1/2017 (H5N8)	State Veterinary Institute Prague	State Veterinary Institute Prague	Nagy,Alexander
EPI919636	HA	Czech Republic	2017-Jan-15	A/chicken/Czech Republic/585-17_1/2017 (H5N8)	State Veterinary Institute Prague	State Veterinary Institute Prague	Nagy,Alexander
EPI919637	NA	Czech Republic	2017-Jan-15	A/chicken/Czech Republic/585-17_1/2017 (H5N8)	State Veterinary Institute Prague	State Veterinary Institute Prague	Nagy,Alexander
EPI917277	HA	Croatia	2017-Feb-08	A/chicken/Croatia/70/2017		Croatian Veterinary Institute	Savić, Vladimir
EPI917279	NA	Croatia	2017-Feb-08	A/chicken/Croatia/70/2017		Croatian Veterinary Institute	Savić, Vladimir
EPI909458	PB1	Russian Federation	2016-Nov-21	A/chicken/Kalmykia/2643/2016		State Research Center of Virology and Biotechnology (VECTOR)	Ivan,Susloparov; Natalya,Goncharova; Natalya,Kolosova; Vasiliy,Marchenko; Alexander,Ryzhikov
EPI909461	NP	Russian Federation	2016-Nov-21	A/chicken/Kalmykia/2643/2016		State Research Center of Virology and Biotechnology (VECTOR)	Ivan,Susloparov; Natalya,Goncharova; Natalya,Kolosova; Vasiliy,Marchenko; Alexander,Ryzhikov
EPI909462	NA	Russian Federation	2016-Nov-21	A/chicken/Kalmykia/2643/2016		State Research Center of Virology and Biotechnology (VECTOR)	Ivan,Susloparov; Natalya,Goncharova; Natalya,Kolosova; Vasiliy,Marchenko; Alexander,Ryzhikov
EPI909463	MP	Russian Federation	2016-Nov-21	A/chicken/Kalmykia/2643/2016		State Research Center of Virology and Biotechnology (VECTOR)	Ivan,Susloparov; Natalya,Goncharova; Natalya,Kolosova; Vasiliy,Marchenko; Alexander,Ryzhikov
EPI909459	PA	Russian Federation	2016-Nov-21	A/chicken/Kalmykia/2643/2016		State Research Center of Virology and Biotechnology (VECTOR)	Ivan,Susloparov; Natalya,Goncharova; Natalya,Kolosova; Vasiliy,Marchenko; Alexander,Ryzhikov
EPI909460	HA	Russian Federation	2016-Nov-21	A/chicken/Kalmykia/2643/2016		State Research Center of Virology and Biotechnology (VECTOR)	Ivan,Susloparov; Natalya,Goncharova; Natalya,Kolosova; Vasiliy,Marchenko; Alexander,Ryzhikov
EPI909464	NS	Russian Federation	2016-Nov-21	A/chicken/Kalmykia/2643/2016		State Research Center of Virology and Biotechnology (VECTOR)	Ivan,Susloparov; Natalya,Goncharova; Natalya,Kolosova; Vasiliy,Marchenko; Alexander,Ryzhikov
EPI909457	PB2	Russian Federation	2016-Nov-21	A/chicken/Kalmykia/2643/2016		State Research Center of Virology and Biotechnology (VECTOR)	Ivan,Susloparov; Natalya,Goncharova; Natalya,Kolosova; Vasiliy,Marchenko; Alexander,Ryzhikov
EPI909419	PA	Russian Federation	2017-Jan-06	A/chicken/Voronezh/20/2017		State Research Center of Virology and Biotechnology (VECTOR)	Ivan,Susloparov; Natalya,Goncharova; Natalya,Kolosova; Vasiliy,Marchenko; Alexander,Ryzhikov
EPI909421	NP	Russian Federation	2017-Jan-06	A/chicken/Voronezh/20/2017		State Research Center of Virology and Biotechnology (VECTOR)	Ivan,Susloparov; Natalya,Goncharova; Natalya,Kolosova; Vasiliy,Marchenko; Alexander,Ryzhikov
EPI909422	NA	Russian Federation	2017-Jan-06	A/chicken/Voronezh/20/2017		State Research Center of Virology and Biotechnology (VECTOR)	Ivan,Susloparov; Natalya,Goncharova; Natalya,Kolosova; Vasiliy,Marchenko; Alexander,Ryzhikov
EPI909417	PB2	Russian Federation	2017-Jan-06	A/chicken/Voronezh/20/2017		State Research Center of Virology and Biotechnology (VECTOR)	Ivan,Susloparov; Natalya,Goncharova; Natalya,Kolosova; Vasiliy,Marchenko; Alexander,Ryzhikov
EPI909420	HA	Russian Federation	2017-Jan-06	A/chicken/Voronezh/20/2017		State Research Center of Virology and Biotechnology (VECTOR)	Ivan,Susloparov; Natalya,Goncharova; Natalya,Kolosova; Vasiliy,Marchenko; Alexander,Ryzhikov
EPI909423	MP	Russian Federation	2017-Jan-06	A/chicken/Voronezh/20/2017		State Research Center of Virology and Biotechnology (VECTOR)	Ivan,Susloparov; Natalya,Goncharova; Natalya,Kolosova; Vasiliy,Marchenko; Alexander,Ryzhikov
EPI909418	PB1	Russian Federation	2017-Jan-06	A/chicken/Voronezh/20/2017		State Research Center of Virology and Biotechnology (VECTOR)	Ivan,Susloparov; Natalya,Goncharova; Natalya,Kolosova; Vasiliy,Marchenko; Alexander,Ryzhikov
EPI909424	NS	Russian Federation	2017-Jan-06	A/chicken/Voronezh/20/2017		State Research Center of Virology and Biotechnology (VECTOR)	Ivan,Susloparov; Natalya,Goncharova; Natalya,Kolosova; Vasiliy,Marchenko; Alexander,Ryzhikov
EPI909410	PB1	Russian Federation	2017-Jan-06	A/chicken/Voronezh/19/2017		State Research Center of Virology and Biotechnology (VECTOR)	Ivan,Susloparov; Natalya,Goncharova; Natalya,Kolosova; Vasiliy,Marchenko; Alexander,Ryzhikov
EPI909411	PA	Russian Federation	2017-Jan-06	A/chicken/Voronezh/19/2017		State Research Center of Virology and Biotechnology (VECTOR)	Ivan,Susloparov; Natalya,Goncharova; Natalya,Kolosova; Vasiliy,Marchenko; Alexander,Ryzhikov
EPI909412	HA	Russian Federation	2017-Jan-06	A/chicken/Voronezh/19/2017		State Research Center of Virology and Biotechnology (VECTOR)	Ivan,Susloparov; Natalya,Goncharova; Natalya,Kolosova; Vasiliy,Marchenko; Alexander,Ryzhikov
EPI909409	PB2	Russian Federation	2017-Jan-06	A/chicken/Voronezh/19/2017		State Research Center of Virology and Biotechnology (VECTOR)	Ivan,Susloparov; Natalya,Goncharova; Natalya,Kolosova; Vasiliy,Marchenko; Alexander,Ryzhikov
EPI909413	NP	Russian Federation	2017-Jan-06	A/chicken/Voronezh/19/2017		State Research Center of Virology and Biotechnology (VECTOR)	Ivan,Susloparov; Natalya,Goncharova; Natalya,Kolosova; Vasiliy,Marchenko; Alexander,Ryzhikov
EPI909415	MP	Russian Federation	2017-Jan-06	A/chicken/Voronezh/19/2017		State Research Center of Virology and Biotechnology (VECTOR)	Ivan,Susloparov; Natalya,Goncharova; Natalya,Kolosova; Vasiliy,Marchenko; Alexander,Ryzhikov
EPI909416	NS	Russian Federation	2017-Jan-06	A/chicken/Voronezh/19/2017		State Research Center of Virology and Biotechnology (VECTOR)	Ivan,Susloparov; Natalya,Goncharova; Natalya,Kolosova; Vasiliy,Marchenko; Alexander,Ryzhikov
EPI909414	NA	Russian Federation	2017-Jan-06	A/chicken/Voronezh/19/2017		State Research Center of Virology and Biotechnology (VECTOR)	Ivan,Susloparov; Natalya,Goncharova; Natalya,Kolosova; Vasiliy,Marchenko; Alexander,Ryzhikov
EPI909402	PB1	Russian Federation	2017-Jan-06	A/chicken/Voronezh/18/2017		State Research Center of Virology and Biotechnology (VECTOR)	Ivan,Susloparov; Natalya,Goncharova; Natalya,Kolosova; Vasiliy,Marchenko; Alexander,Ryzhikov
EPI909408	NS	Russian Federation	2017-Jan-06	A/chicken/Voronezh/18/2017		State Research Center of Virology and Biotechnology (VECTOR)	Ivan,Susloparov; Natalya,Goncharova; Natalya,Kolosova; Vasiliy,Marchenko; Alexander,Ryzhikov
EPI909404	HA	Russian Federation	2017-Jan-06	A/chicken/Voronezh/18/2017		State Research Center of Virology and Biotechnology (VECTOR)	Ivan,Susloparov; Natalya,Goncharova; Natalya,Kolosova; Vasiliy,Marchenko; Alexander,Ryzhikov
EPI909407	MP	Russian Federation	2017-Jan-06	A/chicken/Voronezh/18/2017		State Research Center of Virology and Biotechnology (VECTOR)	Ivan,Susloparov; Natalya,Goncharova; Natalya,Kolosova; Vasiliy,Marchenko; Alexander,Ryzhikov
EPI909403	PA	Russian Federation	2017-Jan-06	A/chicken/Voronezh/18/2017		State Research Center of Virology and Biotechnology (VECTOR)	Ivan,Susloparov; Natalya,Goncharova; Natalya,Kolosova; Vasiliy,Marchenko; Alexander,Ryzhikov
EPI909401	PB2	Russian Federation	2017-Jan-06	A/chicken/Voronezh/18/2017		State Research Center of Virology and Biotechnology (VECTOR)	Ivan,Susloparov; Natalya,Goncharova; Natalya,Kolosova; Vasiliy,Marchenko; Alexander,Ryzhikov
EPI909405	NP	Russian Federation	2017-Jan-06	A/chicken/Voronezh/18/2017		State Research Center of Virology and Biotechnology (VECTOR)	Ivan,Susloparov; Natalya,Goncharova; Natalya,Kolosova; Vasiliy,Marchenko; Alexander,Ryzhikov
EPI909406	NA	Russian Federation	2017-Jan-06	A/chicken/Voronezh/18/2017		State Research Center of Virology and Biotechnology (VECTOR)	Ivan,Susloparov; Natalya,Goncharova; Natalya,Kolosova; Vasiliy,Marchenko; Alexander,Ryzhikov
EPI887466	PB1	Czech Republic	2017-Jan-06	A/chicken/Czech Republic/206-17_2/2017(H5N8)		State Veterinary Institute Prague	Nagy,Alexander
EPI887467	PA	Czech Republic	2017-Jan-06	A/chicken/Czech Republic/206-17_2/2017(H5N8)		State Veterinary Institute Prague	Nagy,Alexander
EPI887471	MP	Czech Republic	2017-Jan-06	A/chicken/Czech Republic/206-17_2/2017(H5N8)		State Veterinary Institute Prague	Nagy,Alexander
EPI887470	NA	Czech Republic	2017-Jan-06	A/chicken/Czech Republic/206-17_2/2017(H5N8)		State Veterinary Institute Prague	Nagy,Alexander
EPI887465	PB2	Czech Republic	2017-Jan-06	A/chicken/Czech Republic/206-17_2/2017(H5N8)		State Veterinary Institute Prague	Nagy,Alexander
EPI887472	NS	Czech Republic	2017-Jan-06	A/chicken/Czech Republic/206-17_2/2017(H5N8)		State Veterinary Institute Prague	Nagy,Alexander
EPI887468	HA	Czech Republic	2017-Jan-06	A/chicken/Czech Republic/206-17_2/2017(H5N8)		State Veterinary Institute Prague	Nagy,Alexander
EPI887469	NP	Czech Republic	2017-Jan-06	A/chicken/Czech Republic/206-17_2/2017(H5N8)		State Veterinary Institute Prague	Nagy,Alexander
EPI873212	HA	Croatia	2016-Dec-27	A/chicken/Croatia/103/2016		Croatian Veterinary Institute	Savić, Vladimir
EPI873213	NA	Croatia	2016-Dec-27	A/chicken/Croatia/103/2016		Croatian Veterinary Institute	Savić, Vladimir
EPI869938	HA	Russian Federation	2016-Dec-13	A/chicken/Astrakhan/3131/2016		State Research Center of Virology and Biotechnology (VECTOR)	Ivan,Susloparov; Vasily,Marchenko; Natalya,Goncharova; Alexander,Durymanov; Tatyana,Ilyicheva; Alexander,Ryzhikov
EPI869939	NA	Russian Federation	2016-Dec-13	A/chicken/Astrakhan/3131/2016		State Research Center of Virology and Biotechnology (VECTOR)	Ivan,Susloparov; Vasily,Marchenko; Natalya,Goncharova; Alexander,Durymanov; Tatyana,Ilyicheva; Alexander,Ryzhikov
EPI909465	PB2	Russian Federation	2016-Dec-13	A/chicken/Astrakhan/3131/2016		State Research Center of Virology and Biotechnology (VECTOR)	Ivan,Susloparov; Vasily,Marchenko; Natalya,Goncharova; Alexander,Durymanov; Tatyana,Ilyicheva; Alexander,Ryzhikov
EPI909466	PB1	Russian Federation	2016-Dec-13	A/chicken/Astrakhan/3131/2016		State Research Center of Virology and Biotechnology (VECTOR)	Ivan,Susloparov; Vasily,Marchenko; Natalya,Goncharova; Alexander,Durymanov; Tatyana,Ilyicheva; Alexander,Ryzhikov
EPI909470	NS	Russian Federation	2016-Dec-13	A/chicken/Astrakhan/3131/2016		State Research Center of Virology and Biotechnology (VECTOR)	Ivan,Susloparov; Vasily,Marchenko; Natalya,Goncharova; Alexander,Durymanov; Tatyana,Ilyicheva; Alexander,Ryzhikov
EPI909467	PA	Russian Federation	2016-Dec-13	A/chicken/Astrakhan/3131/2016		State Research Center of Virology and Biotechnology (VECTOR)	Ivan,Susloparov; Vasily,Marchenko; Natalya,Goncharova; Alexander,Durymanov; Tatyana,Ilyicheva; Alexander,Ryzhikov
EPI909468	NP	Russian Federation	2016-Dec-13	A/chicken/Astrakhan/3131/2016		State Research Center of Virology and Biotechnology (VECTOR)	Ivan,Susloparov; Vasily,Marchenko; Natalya,Goncharova; Alexander,Durymanov; Tatyana,Ilyicheva; Alexander,Ryzhikov
EPI909469	MP	Russian Federation	2016-Dec-13	A/chicken/Astrakhan/3131/2016		State Research Center of Virology and Biotechnology (VECTOR)	Ivan,Susloparov; Vasily,Marchenko; Natalya,Goncharova; Alexander,Durymanov; Tatyana,Ilyicheva; Alexander,Ryzhikov
EPI869936	HA	Russian Federation	2016-Nov-23	A/chicken/Kalmykia/2661/2016		State Research Center of Virology and Biotechnology (VECTOR)	Ivan,Susloparov; Vasily,Marchenko; Natalya,Goncharova; Alexander,Durymanov; Tatyana,Ilyicheva; Alexander,Ryzhikov
EPI869937	NA	Russian Federation	2016-Nov-23	A/chicken/Kalmykia/2661/2016		State Research Center of Virology and Biotechnology (VECTOR)	Ivan,Susloparov; Vasily,Marchenko; Natalya,Goncharova; Alexander,Durymanov; Tatyana,Ilyicheva; Alexander,Ryzhikov
EPI869928	HA	Poland	2016-Dec-19	A/chicken/Poland/85A/2016		National Veterinary Research Institut Poland, PIWet-PIB	E. Swieton, K. Smietanka
EPI869934	NA	Poland	2016-Dec-19	A/chicken/Poland/85A/2016		National Veterinary Research Institut Poland, PIWet-PIB	E. Swieton, K. Smietanka
EPI869933	NA	Poland	2016-Dec-17	A/chicken/Poland/79A/2016		National Veterinary Research Institut Poland, PIWet-PIB	E. Swieton, K. Smietanka
EPI869927	HA	Poland	2016-Dec-17	A/chicken/Poland/79A/2016		National Veterinary Research Institut Poland, PIWet-PIB	E. Swieton, K. Smietanka
EPI959430	PA	Poland	2016-Dec-17	A/chicken/Poland/79A/2016		National Veterinary Research Institut Poland, PIWet-PIB	E. Swieton, K. Smietanka
EPI959427	MP	Poland	2016-Dec-17	A/chicken/Poland/79A/2016		National Veterinary Research Institut Poland, PIWet-PIB	E. Swieton, K. Smietanka
EPI959428	NP	Poland	2016-Dec-17	A/chicken/Poland/79A/2016		National Veterinary Research Institut Poland, PIWet-PIB	E. Swieton, K. Smietanka
EPI959429	NS	Poland	2016-Dec-17	A/chicken/Poland/79A/2016		National Veterinary Research Institut Poland, PIWet-PIB	E. Swieton, K. Smietanka
EPI959431	PB1	Poland	2016-Dec-17	A/chicken/Poland/79A/2016		National Veterinary Research Institut Poland, PIWet-PIB	E. Swieton, K. Smietanka
EPI959432	PB2	Poland	2016-Dec-17	A/chicken/Poland/79A/2016		National Veterinary Research Institut Poland, PIWet-PIB	E. Swieton, K. Smietanka
EPI866970	PB2	Hungary	2016-Nov-25	A/chicken/Hungary/59048/2016	National Food Chain Safety Office Veterinary Diagnostic Directorate Laboratory for Molecular Biology	Central Agricultural Office Veterinary Diagnostic Directorate	Adam, Dan
EPI866971	PA	Hungary	2016-Nov-25	A/chicken/Hungary/59048/2016	National Food Chain Safety Office Veterinary Diagnostic Directorate Laboratory for Molecular Biology	Central Agricultural Office Veterinary Diagnostic Directorate	Adam, Dan
EPI866976	HA	Hungary	2016-Nov-25	A/chicken/Hungary/59048/2016	National Food Chain Safety Office Veterinary Diagnostic Directorate Laboratory for Molecular Biology	Central Agricultural Office Veterinary Diagnostic Directorate	Adam, Dan
EPI866974	MP	Hungary	2016-Nov-25	A/chicken/Hungary/59048/2016	National Food Chain Safety Office Veterinary Diagnostic Directorate Laboratory for Molecular Biology	Central Agricultural Office Veterinary Diagnostic Directorate	Adam, Dan
EPI866975	NS	Hungary	2016-Nov-25	A/chicken/Hungary/59048/2016	National Food Chain Safety Office Veterinary Diagnostic Directorate Laboratory for Molecular Biology	Central Agricultural Office Veterinary Diagnostic Directorate	Adam, Dan
EPI866972	NP	Hungary	2016-Nov-25	A/chicken/Hungary/59048/2016	National Food Chain Safety Office Veterinary Diagnostic Directorate Laboratory for Molecular Biology	Central Agricultural Office Veterinary Diagnostic Directorate	Adam, Dan
EPI866973	NA	Hungary	2016-Nov-25	A/chicken/Hungary/59048/2016	National Food Chain Safety Office Veterinary Diagnostic Directorate Laboratory for Molecular Biology	Central Agricultural Office Veterinary Diagnostic Directorate	Adam, Dan
EPI866969	PB1	Hungary	2016-Nov-25	A/chicken/Hungary/59048/2016	National Food Chain Safety Office Veterinary Diagnostic Directorate Laboratory for Molecular Biology	Central Agricultural Office Veterinary Diagnostic Directorate	Adam, Dan
EPI863854	PB2	Sweden	2016-Nov-21	A/Chicken/Sweden/SVA161122KU0453/SZ0209321/2016	National Veterinary Institute	National Veterinary Institute
EPI863857	HA	Sweden	2016-Nov-21	A/Chicken/Sweden/SVA161122KU0453/SZ0209321/2016	National Veterinary Institute	National Veterinary Institute
EPI863856	PA	Sweden	2016-Nov-21	A/Chicken/Sweden/SVA161122KU0453/SZ0209321/2016	National Veterinary Institute	National Veterinary Institute
EPI863860	MP	Sweden	2016-Nov-21	A/Chicken/Sweden/SVA161122KU0453/SZ0209321/2016	National Veterinary Institute	National Veterinary Institute
EPI863861	NS	Sweden	2016-Nov-21	A/Chicken/Sweden/SVA161122KU0453/SZ0209321/2016	National Veterinary Institute	National Veterinary Institute
EPI863855	PB1	Sweden	2016-Nov-21	A/Chicken/Sweden/SVA161122KU0453/SZ0209321/2016	National Veterinary Institute	National Veterinary Institute
EPI863858	NP	Sweden	2016-Nov-21	A/Chicken/Sweden/SVA161122KU0453/SZ0209321/2016	National Veterinary Institute	National Veterinary Institute
EPI863859	NA	Sweden	2016-Nov-21	A/Chicken/Sweden/SVA161122KU0453/SZ0209321/2016	National Veterinary Institute	National Veterinary Institute
EPI863849	HA	Sweden	2016-Nov-21	A/Chicken/Sweden/SVA161122KU0453/SZ0209318/2016	National Veterinary Institute	National Veterinary Institute
EPI863850	NP	Sweden	2016-Nov-21	A/Chicken/Sweden/SVA161122KU0453/SZ0209318/2016	National Veterinary Institute	National Veterinary Institute
EPI863852	MP	Sweden	2016-Nov-21	A/Chicken/Sweden/SVA161122KU0453/SZ0209318/2016	National Veterinary Institute	National Veterinary Institute
EPI863847	PB1	Sweden	2016-Nov-21	A/Chicken/Sweden/SVA161122KU0453/SZ0209318/2016	National Veterinary Institute	National Veterinary Institute
EPI863851	NA	Sweden	2016-Nov-21	A/Chicken/Sweden/SVA161122KU0453/SZ0209318/2016	National Veterinary Institute	National Veterinary Institute
EPI863846	PB2	Sweden	2016-Nov-21	A/Chicken/Sweden/SVA161122KU0453/SZ0209318/2016	National Veterinary Institute	National Veterinary Institute
EPI863853	NS	Sweden	2016-Nov-21	A/Chicken/Sweden/SVA161122KU0453/SZ0209318/2016	National Veterinary Institute	National Veterinary Institute
EPI863848	PA	Sweden	2016-Nov-21	A/Chicken/Sweden/SVA161122KU0453/SZ0209318/2016	National Veterinary Institute	National Veterinary Institute
EPI863836	NA	Sweden	2016-Nov-21	A/Chicken/Sweden/SVA161122KU0453/SZ0209317/2016	National Veterinary Institute	National Veterinary Institute
EPI863835	NP	Sweden	2016-Nov-21	A/Chicken/Sweden/SVA161122KU0453/SZ0209317/2016	National Veterinary Institute	National Veterinary Institute
EPI863837	MP	Sweden	2016-Nov-21	A/Chicken/Sweden/SVA161122KU0453/SZ0209317/2016	National Veterinary Institute	National Veterinary Institute
EPI863838	NS	Sweden	2016-Nov-21	A/Chicken/Sweden/SVA161122KU0453/SZ0209317/2016	National Veterinary Institute	National Veterinary Institute
EPI863832	PB1	Sweden	2016-Nov-21	A/Chicken/Sweden/SVA161122KU0453/SZ0209317/2016	National Veterinary Institute	National Veterinary Institute
EPI863831	PB2	Sweden	2016-Nov-21	A/Chicken/Sweden/SVA161122KU0453/SZ0209317/2016	National Veterinary Institute	National Veterinary Institute
EPI863833	PA	Sweden	2016-Nov-21	A/Chicken/Sweden/SVA161122KU0453/SZ0209317/2016	National Veterinary Institute	National Veterinary Institute
EPI863834	HA	Sweden	2016-Nov-21	A/Chicken/Sweden/SVA161122KU0453/SZ0209317/2016	National Veterinary Institute	National Veterinary Institute
EPI863828	NA	Sweden	2016-Nov-21	A/Chicken/Sweden/SVA161122KU0453/SZ0209316/2016	National Veterinary Institute	National Veterinary Institute
EPI863825	PA	Sweden	2016-Nov-21	A/Chicken/Sweden/SVA161122KU0453/SZ0209316/2016	National Veterinary Institute	National Veterinary Institute
EPI863823	PB2	Sweden	2016-Nov-21	A/Chicken/Sweden/SVA161122KU0453/SZ0209316/2016	National Veterinary Institute	National Veterinary Institute
EPI863826	HA	Sweden	2016-Nov-21	A/Chicken/Sweden/SVA161122KU0453/SZ0209316/2016	National Veterinary Institute	National Veterinary Institute
EPI863829	MP	Sweden	2016-Nov-21	A/Chicken/Sweden/SVA161122KU0453/SZ0209316/2016	National Veterinary Institute	National Veterinary Institute
EPI863824	PB1	Sweden	2016-Nov-21	A/Chicken/Sweden/SVA161122KU0453/SZ0209316/2016	National Veterinary Institute	National Veterinary Institute
EPI863827	NP	Sweden	2016-Nov-21	A/Chicken/Sweden/SVA161122KU0453/SZ0209316/2016	National Veterinary Institute	National Veterinary Institute
EPI863830	NS	Sweden	2016-Nov-21	A/Chicken/Sweden/SVA161122KU0453/SZ0209316/2016	National Veterinary Institute	National Veterinary Institute
EPI881279	PB2	Germany	2016-Nov-11	A/chicken/Germany-SH/R8758/2016		Friedrich-Loeffler-Institut
EPI861224	HA	Germany	2016-Nov-11	A/chicken/Germany-SH/R8758/2016		Friedrich-Loeffler-Institut
EPI861014	NA	Germany	2016-Nov-11	A/chicken/Germany-SH/R8758/2016		Friedrich-Loeffler-Institut
EPI881276	PB1	Germany	2016-Nov-11	A/chicken/Germany-SH/R8758/2016		Friedrich-Loeffler-Institut
EPI881280	PA	Germany	2016-Nov-11	A/chicken/Germany-SH/R8758/2016		Friedrich-Loeffler-Institut
EPI906263	NP	Germany	2016-Nov-11	A/chicken/Germany-SH/R8758/2016		Friedrich-Loeffler-Institut
EPI881277	MP	Germany	2016-Nov-11	A/chicken/Germany-SH/R8758/2016		Friedrich-Loeffler-Institut
EPI881278	NS	Germany	2016-Nov-11	A/chicken/Germany-SH/R8758/2016		Friedrich-Loeffler-Institut
EPI881285	PA	Germany	2016-Nov-11	A/chicken/Germany-MV/R8790/2016		Friedrich-Loeffler-Institut
EPI861013	NA	Germany	2016-Nov-11	A/chicken/Germany-MV/R8790/2016		Friedrich-Loeffler-Institut
EPI861012	HA	Germany	2016-Nov-11	A/chicken/Germany-MV/R8790/2016		Friedrich-Loeffler-Institut
EPI881281	PB1	Germany	2016-Nov-11	A/chicken/Germany-MV/R8790/2016		Friedrich-Loeffler-Institut
EPI881282	MP	Germany	2016-Nov-11	A/chicken/Germany-MV/R8790/2016		Friedrich-Loeffler-Institut
EPI906264	NP	Germany	2016-Nov-11	A/chicken/Germany-MV/R8790/2016		Friedrich-Loeffler-Institut
EPI881283	NS	Germany	2016-Nov-11	A/chicken/Germany-MV/R8790/2016		Friedrich-Loeffler-Institut
EPI881284	PB2	Germany	2016-Nov-11	A/chicken/Germany-MV/R8790/2016		Friedrich-Loeffler-Institut
EPI837561	HA	Korea, Republic of	2015-Apr-22	A/korean native chicken/Korea/H2598/2015		Animal and Plant Quarantine Agency (QIA)
EPI837560	HA	Korea, Republic of	2015-Apr-16	A/chicken/Korea/H2590/2015		Animal and Plant Quarantine Agency (QIA)
EPI837559	HA	Korea, Republic of	2015-Apr-03	A/chicken/Korea/H2565/2015		Animal and Plant Quarantine Agency (QIA)
EPI837558	HA	Korea, Republic of	2015-Mar-31	A/chicken/Korea/H2553/2015		Animal and Plant Quarantine Agency (QIA)
EPI837555	HA	Korea, Republic of	2015-Mar-10	A/breeder chicken/Korea/H2496/2015		Animal and Plant Quarantine Agency (QIA)
EPI662623	NA	Japan	2015-Jan-17	A/chicken/Saga/1-1/2015	National Institute of Animal Health	National Institute of Animal Health
EPI662617	MP	Japan	2015-Jan-17	A/chicken/Saga/1-1/2015	National Institute of Animal Health	National Institute of Animal Health
EPI662618	PB2	Japan	2015-Jan-17	A/chicken/Saga/1-1/2015	National Institute of Animal Health	National Institute of Animal Health
EPI662619	NS	Japan	2015-Jan-17	A/chicken/Saga/1-1/2015	National Institute of Animal Health	National Institute of Animal Health
EPI662621	PB1	Japan	2015-Jan-17	A/chicken/Saga/1-1/2015	National Institute of Animal Health	National Institute of Animal Health
EPI662624	HA	Japan	2015-Jan-17	A/chicken/Saga/1-1/2015	National Institute of Animal Health	National Institute of Animal Health
[truncated: 1,043 more rows]
